# Supplementary material for: N-(4-Bromo­phen­yl)-2-(4-chloro­phen­yl)acetamide
Source: Acta Crystallogr Sect E Struct Rep Online. 2012 Jan 25;68(Pt 2):o519. doi: 10.1107/S1600536812002383 (PMC3275261; doi:10.1107/S1600536812002383)
Supplement: Supplementary file 1 [file e-68-0o519-sup1.cif]

##############################################################################
#                                                                            #
# This CIF contains the data in a paper accepted for publication in          #
# Acta Crystallographica Section E. It conforms to the requirements of       #
# Notes for Authors for Acta Crystallographica Section E, and has been       #
# peer reviewed under the auspices of the IUCr Commission on Journals.       #
#                                                                            #
# Full details of the Crystallographic Information File format               #
# are given in the paper "The Crystallographic Information File (CIF):       #
# a New Standard Archive File for Crystallography" by S. R. Hall, F. H.      #
# Allen and I. D. Brown [Acta Cryst. (1991), A47, 655-685].                  #
#                                                                            #
# The current version of the core CIF dictionary is obtainable from          #
# ftp://ftp.iucr.org/pub/cif_core.dic.                                       #
#                                                                            #
# Software is freely available for graphical display of the structure(s)     #
# in this CIF. For information consult the CIF software page                 #
# http://www.iucr.org/resources/cif/software.                                #
#                                                                            #
# This file may be used for bona fide research purposes within the           #
# scientific community so long as proper attribution is given to the journal # 
# article from which it was obtained.                                        #
#                                                                            #
##############################################################################
data_global
_audit_creation_method     'form.cif (version 2.0)'
_journal_data_validation_number     ?
_journal_date_recd_electronic     2012-01-17
_journal_date_accepted     2012-01-19
_journal_name_full     'Acta Crystallographica, Section E'
_journal_year     2012
_journal_volume     68
_journal_issue      2
_journal_page_first     o519
_journal_page_last     o519
_journal_paper_category     QO
_journal_paper_doi     10.1107/S1600536812002383
_journal_coeditor_code     TK5050
_publ_contact_author_name     'Hoong-Kun Fun'
_publ_contact_author_address
;
      X-ray Crystallography Unit
      School of Physics
      Universiti Sains Malaysia
      11800 USM, Penang
      Malaysia
;
_publ_contact_author_email     hkfun@usm.my
_publ_contact_author_fax     '66 74 212918'
_publ_contact_author_phone     '66 74 288447'
_publ_section_title
;
<i>N</i>-(4-Bromophenyl)-2-(4-chlorophenyl)acetamide
;
loop_
    _publ_author_name
    _publ_author_footnote
    _publ_author_address
    'Hoong-Kun Fun'
;
      Thomson Reuters ResearcherID: A-3561-2009.
;
;
      X-ray Crystallography Unit
      School of Physics
      Universiti Sains Malaysia
      11800 USM, Penang
      Malaysia
;
    'Tara Shahani' ?
;     X-ray Crystallography Unit
      School of Physics
      Universiti Sains Malaysia
      11800 USM, Penang
      Malaysia
;
    'Prakash S. Nayak' ?
;
      Department of Studies in Chemistry,
      Mangalore University,
      Mangalagangotri 574 199,
      India
;
    'B. Narayana' ?
;
      Department of Studies in Chemistry,
      Mangalore University,
      Mangalagangotri 574 199,
      India
;
    'B. K. Sarojini' ?
;
      Department of Chemistry,
      P.A. College of Engineering,
      Nadupadavu,
      Mangalore 574 153,
      India
;
data_I
_audit_creation_method     SHELXL-97
_chemical_name_systematic
;
<i>N</i>-(4-Bromophenyl)-2-(4-chlorophenyl)acetamide
;
_chemical_name_common
;
;
_chemical_formula_moiety     'C14 H11 Br Cl N O'
_chemical_formula_sum     'C14 H11 Br Cl N O'
_chemical_formula_iupac     'C14 H11 Br Cl N O'
_chemical_formula_weight     324.60
_chemical_melting_point     ?
_chemical_melting_point_gt     ?
_chemical_melting_point_lt     ' '
_symmetry_cell_setting     monoclinic
_symmetry_space_group_name_H-M     'P 21/c'
_symmetry_space_group_name_Hall     '-P 2ybc'
loop_
    _symmetry_equiv_pos_as_xyz
    'x, y, z'
    '-x, y+1/2, -z+1/2'
    '-x, -y, -z'
    'x, -y-1/2, z-1/2'
_cell_length_a     15.584(8)
_cell_length_b     4.763(3)
_cell_length_c     18.139(10)
_cell_angle_alpha     90.00
_cell_angle_beta     96.984(11)
_cell_angle_gamma     90.00
_cell_volume     1336.5(12)
_cell_formula_units_Z     4
_cell_measurement_reflns_used     1975
_cell_measurement_theta_min     2.48
_cell_measurement_theta_max     24.59
_cell_measurement_temperature     296(2)
_exptl_crystal_description     'plate'
_exptl_crystal_colour     'colourless'
_exptl_crystal_size_max     0.69
_exptl_crystal_size_mid     0.19
_exptl_crystal_size_min     0.06
_exptl_crystal_density_diffrn     1.613
_exptl_crystal_density_meas     ?
_exptl_crystal_density_method     'not measured'
_exptl_crystal_F_000     648
_exptl_absorpt_coefficient_mu     3.262
_exptl_absorpt_correction_type     multi-scan
_exptl_absorpt_process_details     '(<i>SADABS</i>; Bruker, 2009)'
_exptl_absorpt_correction_T_min     0.2108
_exptl_absorpt_correction_T_max     0.8258
_exptl_special_details     ?
_diffrn_ambient_temperature     296(2)
_diffrn_radiation_type     MoK\a
_diffrn_radiation_wavelength     0.71073
_diffrn_radiation_source     'fine-focus sealed tube'
_diffrn_radiation_monochromator     graphite
_diffrn_measurement_device_type
;
Bruker SMART APEXII CCD area-detector
;
_diffrn_measurement_method     '\f and \w scans'
_diffrn_detector_area_resol_mean     ?
_diffrn_reflns_number     12836
_diffrn_reflns_av_R_equivalents     0.0758
_diffrn_reflns_av_sigmaI/netI     0.1229
_diffrn_reflns_theta_min     2.26
_diffrn_reflns_theta_max     29.99
_diffrn_reflns_theta_full     29.99
_diffrn_measured_fraction_theta_max     0.996
_diffrn_measured_fraction_theta_full     0.996
_diffrn_reflns_limit_h_min     -21
_diffrn_reflns_limit_h_max     21
_diffrn_reflns_limit_k_min     -6
_diffrn_reflns_limit_k_max     6
_diffrn_reflns_limit_l_min     -25
_diffrn_reflns_limit_l_max     24
_diffrn_standards_number     0
_diffrn_standards_interval_count     .
_diffrn_standards_interval_time     .
_diffrn_standards_decay_%     ?
_refine_special_details
;
 Refinement of F^2^ against ALL reflections.  The weighted R-factor wR and
 goodness of fit S are based on F^2^, conventional R-factors R are based
 on F, with F set to zero for negative F^2^. The threshold expression of
 F^2^ > 2sigma(F^2^) is used only for calculating R-factors(gt) etc. and is
 not relevant to the choice of reflections for refinement.  R-factors based
 on F^2^ are statistically about twice as large as those based on F, and R-
 factors based on ALL data will be even larger.
;
_reflns_number_total     3880
_reflns_number_gt     1970
_reflns_threshold_expression     I>2\s(I)
_refine_ls_structure_factor_coef     Fsqd
_refine_ls_matrix_type     full
_refine_ls_R_factor_all     0.1265
_refine_ls_R_factor_gt     0.0592
_refine_ls_wR_factor_gt     0.1310
_refine_ls_wR_factor_ref     0.1663
_refine_ls_goodness_of_fit_ref     1.031
_refine_ls_restrained_S_all     1.031
_refine_ls_number_reflns     3880
_refine_ls_number_parameters     167
_refine_ls_number_restraints     0
_refine_ls_hydrogen_treatment     mixed
_refine_ls_weighting_scheme     calc
_refine_ls_weighting_details
         'calc w=1/[\s^2^(Fo^2^)+(0.0000P)^2^+0.5271P] where P=(Fo^2^+2Fc^2^)/3'
_atom_sites_solution_hydrogens     geom
_atom_sites_solution_primary     direct
_atom_sites_solution_secondary     difmap
_refine_ls_shift/su_max     ?
_refine_ls_shift/su_max_lt     0.001
_refine_ls_shift/su_mean     <0.001
_refine_diff_density_max     0.520
_refine_diff_density_min     -0.541
_refine_ls_extinction_method     none
_refine_ls_extinction_coef     ?
loop_
    _atom_type_symbol
    _atom_type_description
    _atom_type_scat_dispersion_real
    _atom_type_scat_dispersion_imag
    _atom_type_scat_source
    'C' 'C' 0.0033 0.0016
                         'International Tables Vol C Tables 4.2.6.8 and 6.1.1.4'
    'H' 'H' 0.0000 0.0000
                         'International Tables Vol C Tables 4.2.6.8 and 6.1.1.4'
    'N' 'N' 0.0061 0.0033
                         'International Tables Vol C Tables 4.2.6.8 and 6.1.1.4'
    'O' 'O' 0.0106 0.0060
                         'International Tables Vol C Tables 4.2.6.8 and 6.1.1.4'
    'Cl' 'Cl' 0.1484 0.1585
                         'International Tables Vol C Tables 4.2.6.8 and 6.1.1.4'
    'Br' 'Br' -0.2901 2.4595
                         'International Tables Vol C Tables 4.2.6.8 and 6.1.1.4'
_computing_data_collection     'APEX2 (Bruker, 2009)'
_computing_cell_refinement     'SAINT (Bruker, 2009)'
_computing_data_reduction     'SAINT (Bruker, 2009)'
_computing_structure_solution     'SHELXTL (Sheldrick, 2008)'
_computing_structure_refinement     'SHELXTL (Sheldrick, 2008)'
_computing_molecular_graphics     'SHELXTL (Sheldrick, 2008)'
_computing_publication_material
;
SHELXTL (Sheldrick, 2008) and PLATON (Spek, 2009)
;
loop_
    _atom_site_type_symbol
    _atom_site_label
    _atom_site_fract_x
    _atom_site_fract_y
    _atom_site_fract_z
    _atom_site_U_iso_or_equiv
    _atom_site_adp_type
    _atom_site_calc_flag
    _atom_site_refinement_flags
    _atom_site_occupancy
    _atom_site_symmetry_multiplicity
    _atom_site_disorder_assembly
    _atom_site_disorder_group
    Br Br1 0.28762(3) 0.70007(12) 0.35364(3) 0.0891(3) Uani d . 1 1 . .
    O O1 -0.1362(2) 0.6167(5) 0.3893(3) 0.1018(14) Uani d . 1 1 . .
    N N1 -0.0827(2) 1.0487(6) 0.37965(19) 0.0562(9) Uani d . 1 1 . .
    Cl Cl1 -0.52585(7) 0.1650(2) 0.38444(7) 0.0663(3) Uani d . 1 1 . .
    C C1 0.0462(3) 0.7777(7) 0.4237(2) 0.0594(10) Uani d . 1 1 . .
    H H1A 0.0171 0.6980 0.4604 0.071 Uiso calc R 1 1 . .
    C C2 0.1300(3) 0.7001(8) 0.4179(2) 0.0607(10) Uani d . 1 1 . .
    H H2A 0.1574 0.5677 0.4504 0.073 Uiso calc R 1 1 . .
    C C3 0.1732(3) 0.8182(8) 0.3642(2) 0.0573(9) Uani d . 1 1 . .
    C C4 0.1331(3) 1.0177(8) 0.3172(2) 0.0667(11) Uani d . 1 1 . .
    H H4A 0.1627 1.1011 0.2814 0.080 Uiso calc R 1 1 . .
    C C5 0.0495(3) 1.0933(8) 0.3232(3) 0.0652(11) Uani d . 1 1 . .
    H H5A 0.0226 1.2285 0.2914 0.078 Uiso calc R 1 1 . .
    C C6 0.0047(2) 0.9718(6) 0.3758(2) 0.0471(8) Uani d . 1 1 . .
    C C7 -0.1479(3) 0.8708(6) 0.3853(2) 0.0597(10) Uani d . 1 1 . .
    C C8 -0.2359(3) 1.0010(7) 0.3854(3) 0.0756(14) Uani d . 1 1 . .
    H H8A -0.2475 1.1210 0.3421 0.091 Uiso calc R 1 1 . .
    H H8B -0.2354 1.1186 0.4291 0.091 Uiso calc R 1 1 . .
    C C9 -0.3081(3) 0.7905(7) 0.3849(3) 0.0626(12) Uani d . 1 1 . .
    C C10 -0.3510(3) 0.6898(7) 0.3188(3) 0.0634(11) Uani d . 1 1 . .
    H H10A -0.3350 0.7532 0.2740 0.076 Uiso calc R 1 1 . .
    C C11 -0.4175(3) 0.4957(7) 0.3185(2) 0.0578(9) Uani d . 1 1 . .
    H H11A -0.4465 0.4305 0.2739 0.069 Uiso calc R 1 1 . .
    C C12 -0.4396(2) 0.4024(7) 0.3850(2) 0.0491(9) Uani d . 1 1 . .
    C C13 -0.3986(3) 0.4935(8) 0.4515(2) 0.0577(9) Uani d . 1 1 . .
    H H13A -0.4145 0.4264 0.4960 0.069 Uiso calc R 1 1 . .
    C C14 -0.3332(3) 0.6879(8) 0.4508(3) 0.0625(11) Uani d . 1 1 . .
    H H14A -0.3049 0.7522 0.4957 0.075 Uiso calc R 1 1 . .
    H H1N1 -0.087(3) 1.197(8) 0.376(2) 0.058(12) Uiso d . 1 1 . .
loop_
    _atom_site_aniso_label
    _atom_site_aniso_U_11
    _atom_site_aniso_U_22
    _atom_site_aniso_U_33
    _atom_site_aniso_U_12
    _atom_site_aniso_U_13
    _atom_site_aniso_U_23
    Br1 0.0498(3) 0.1141(5) 0.1047(5) 0.0028(2) 0.0147(3) -0.0110(3)
    O1 0.0549(17) 0.0276(11) 0.223(4) 0.0063(11) 0.018(2) -0.0026(17)
    N1 0.055(2) 0.0268(13) 0.086(2) 0.0063(12) 0.0059(17) -0.0021(13)
    Cl1 0.0496(6) 0.0703(6) 0.0804(8) -0.0048(4) 0.0137(5) -0.0103(5)
    C1 0.059(2) 0.0541(19) 0.067(3) 0.0103(16) 0.011(2) 0.0114(17)
    C2 0.057(2) 0.060(2) 0.065(3) 0.0104(17) 0.004(2) 0.0087(18)
    C3 0.048(2) 0.058(2) 0.065(3) -0.0049(16) 0.005(2) -0.0097(18)
    C4 0.062(3) 0.073(2) 0.066(3) -0.014(2) 0.013(2) 0.012(2)
    C5 0.064(3) 0.0519(19) 0.076(3) -0.0053(18) -0.004(2) 0.0184(18)
    C6 0.0466(19) 0.0307(14) 0.063(2) 0.0002(13) 0.0010(17) -0.0045(14)
    C7 0.055(2) 0.0294(14) 0.094(3) 0.0085(14) 0.006(2) -0.0064(16)
    C8 0.052(2) 0.0350(16) 0.140(4) 0.0064(15) 0.011(3) -0.009(2)
    C9 0.047(2) 0.0377(16) 0.102(4) 0.0123(14) 0.006(2) -0.0054(18)
    C10 0.070(3) 0.0524(19) 0.069(3) 0.0048(18) 0.010(2) 0.0058(18)
    C11 0.058(2) 0.057(2) 0.058(2) 0.0030(17) 0.0024(19) -0.0067(17)
    C12 0.0416(19) 0.0458(17) 0.060(2) 0.0098(14) 0.0067(18) -0.0048(15)
    C13 0.050(2) 0.068(2) 0.054(2) 0.0101(17) 0.0044(18) -0.0076(18)
    C14 0.055(2) 0.060(2) 0.070(3) 0.0101(18) -0.003(2) -0.0201(19)
_geom_special_details
;
 All esds (except the esd in the dihedral angle between two l.s. planes)
 are estimated using the full covariance matrix.  The cell esds are taken
 into account individually in the estimation of esds in distances, angles
 and torsion angles; correlations between esds in cell parameters are only
 used when they are defined by crystal symmetry.  An approximate (isotropic)
 treatment of cell esds is used for estimating esds involving l.s. planes.
;
loop_
    _geom_bond_atom_site_label_1
    _geom_bond_atom_site_label_2
    _geom_bond_site_symmetry_2
    _geom_bond_distance
    _geom_bond_publ_flag
    Br1 C3 . 1.902(4) ?
    O1 C7 . 1.225(4) ?
    N1 C7 . 1.337(5) ?
    N1 C6 . 1.421(5) ?
    N1 H1N1 . 0.71(4) ?
    Cl1 C12 . 1.756(4) ?
    C1 C2 . 1.374(6) ?
    C1 C6 . 1.374(5) ?
    C1 H1A . 0.9300 ?
    C2 C3 . 1.370(6) ?
    C2 H2A . 0.9300 ?
    C3 C4 . 1.376(6) ?
    C4 C5 . 1.369(6) ?
    C4 H4A . 0.9300 ?
    C5 C6 . 1.376(5) ?
    C5 H5A . 0.9300 ?
    C7 C8 . 1.506(5) ?
    C8 C9 . 1.506(5) ?
    C8 H8A . 0.9700 ?
    C8 H8B . 0.9700 ?
    C9 C10 . 1.384(6) ?
    C9 C14 . 1.391(6) ?
    C10 C11 . 1.388(6) ?
    C10 H10A . 0.9300 ?
    C11 C12 . 1.369(5) ?
    C11 H11A . 0.9300 ?
    C12 C13 . 1.364(5) ?
    C13 C14 . 1.379(6) ?
    C13 H13A . 0.9300 ?
    C14 H14A . 0.9300 ?
loop_
    _geom_angle_atom_site_label_1
    _geom_angle_atom_site_label_2
    _geom_angle_atom_site_label_3
    _geom_angle_site_symmetry_1
    _geom_angle_site_symmetry_3
    _geom_angle
    _geom_angle_publ_flag
    C7 N1 C6 . . 125.6(3) ?
    C7 N1 H1N1 . . 125(4) ?
    C6 N1 H1N1 . . 109(4) ?
    C2 C1 C6 . . 120.7(4) ?
    C2 C1 H1A . . 119.6 ?
    C6 C1 H1A . . 119.6 ?
    C3 C2 C1 . . 119.8(4) ?
    C3 C2 H2A . . 120.1 ?
    C1 C2 H2A . . 120.1 ?
    C2 C3 C4 . . 120.0(4) ?
    C2 C3 Br1 . . 119.9(3) ?
    C4 C3 Br1 . . 120.2(3) ?
    C5 C4 C3 . . 119.8(4) ?
    C5 C4 H4A . . 120.1 ?
    C3 C4 H4A . . 120.1 ?
    C4 C5 C6 . . 120.8(4) ?
    C4 C5 H5A . . 119.6 ?
    C6 C5 H5A . . 119.6 ?
    C1 C6 C5 . . 118.8(4) ?
    C1 C6 N1 . . 121.5(3) ?
    C5 C6 N1 . . 119.7(3) ?
    O1 C7 N1 . . 121.5(3) ?
    O1 C7 C8 . . 122.4(3) ?
    N1 C7 C8 . . 116.1(3) ?
    C7 C8 C9 . . 113.9(3) ?
    C7 C8 H8A . . 108.8 ?
    C9 C8 H8A . . 108.8 ?
    C7 C8 H8B . . 108.8 ?
    C9 C8 H8B . . 108.8 ?
    H8A C8 H8B . . 107.7 ?
    C10 C9 C14 . . 117.7(4) ?
    C10 C9 C8 . . 121.2(4) ?
    C14 C9 C8 . . 121.1(4) ?
    C9 C10 C11 . . 121.1(4) ?
    C9 C10 H10A . . 119.4 ?
    C11 C10 H10A . . 119.4 ?
    C12 C11 C10 . . 118.6(4) ?
    C12 C11 H11A . . 120.7 ?
    C10 C11 H11A . . 120.7 ?
    C13 C12 C11 . . 122.4(4) ?
    C13 C12 Cl1 . . 119.1(3) ?
    C11 C12 Cl1 . . 118.6(3) ?
    C12 C13 C14 . . 118.2(4) ?
    C12 C13 H13A . . 120.9 ?
    C14 C13 H13A . . 120.9 ?
    C13 C14 C9 . . 122.0(4) ?
    C13 C14 H14A . . 119.0 ?
    C9 C14 H14A . . 119.0 ?
loop_
    _geom_torsion_atom_site_label_1
    _geom_torsion_atom_site_label_2
    _geom_torsion_atom_site_label_3
    _geom_torsion_atom_site_label_4
    _geom_torsion_site_symmetry_1
    _geom_torsion_site_symmetry_2
    _geom_torsion_site_symmetry_3
    _geom_torsion_site_symmetry_4
    _geom_torsion
    _geom_torsion_publ_flag
    C6 C1 C2 C3 . . . . 0.4(6) ?
    C1 C2 C3 C4 . . . . 1.2(6) ?
    C1 C2 C3 Br1 . . . . -177.5(3) ?
    C2 C3 C4 C5 . . . . -1.4(6) ?
    Br1 C3 C4 C5 . . . . 177.3(3) ?
    C3 C4 C5 C6 . . . . -0.1(6) ?
    C2 C1 C6 C5 . . . . -1.8(6) ?
    C2 C1 C6 N1 . . . . 178.2(3) ?
    C4 C5 C6 C1 . . . . 1.7(6) ?
    C4 C5 C6 N1 . . . . -178.4(4) ?
    C7 N1 C6 C1 . . . . -46.6(6) ?
    C7 N1 C6 C5 . . . . 133.5(4) ?
    C6 N1 C7 O1 . . . . 1.5(7) ?
    C6 N1 C7 C8 . . . . -177.6(4) ?
    O1 C7 C8 C9 . . . . -4.4(7) ?
    N1 C7 C8 C9 . . . . 174.7(4) ?
    C7 C8 C9 C10 . . . . -89.3(5) ?
    C7 C8 C9 C14 . . . . 89.9(5) ?
    C14 C9 C10 C11 . . . . 0.8(5) ?
    C8 C9 C10 C11 . . . . 180.0(3) ?
    C9 C10 C11 C12 . . . . -0.7(5) ?
    C10 C11 C12 C13 . . . . 0.1(5) ?
    C10 C11 C12 Cl1 . . . . 178.1(3) ?
    C11 C12 C13 C14 . . . . 0.4(5) ?
    Cl1 C12 C13 C14 . . . . -177.6(3) ?
    C12 C13 C14 C9 . . . . -0.3(5) ?
    C10 C9 C14 C13 . . . . -0.3(5) ?
    C8 C9 C14 C13 . . . . -179.5(3) ?
loop_
    _geom_hbond_atom_site_label_D
    _geom_hbond_atom_site_label_H
    _geom_hbond_atom_site_label_A
    _geom_hbond_site_symmetry_A
    _geom_hbond_distance_DH
    _geom_hbond_distance_HA
    _geom_hbond_distance_DA
    _geom_hbond_angle_DHA
    _geom_hbond_publ_flag
    N1 H1N1 O1 1_565 0.71(4) 2.17(4) 2.843(4) 160(5) yes
_iucr_refine_instructions_details
;
TITL bks17_0m in P2(1)/c (RT)
CELL 0.71073  15.5844   4.7631  18.1388  90.000  96.984  90.000
ZERR    4.00   0.0080   0.0026   0.0099   0.000   0.011   0.000
LATT  1
SYMM -X, 0.5+Y, 0.5-Z
SFAC C H N O CL BR
UNIT 56 44 4 4 4 4
SIZE 0.061 0.193 0.693
L.S. 10
BOND $H
FMAP 2 2 60
PLAN 20
ACTA
CONF
OMIT -4 60
WGHT    0.000000    0.527100
FVAR       0.48937
BR1   6    0.287623    0.700073    0.353639    11.00000    0.04982    0.11413 =
         0.10473   -0.01099    0.01466    0.00278
O1    4   -0.136188    0.616652    0.389269    11.00000    0.05494    0.02760 =
         0.22315   -0.00260    0.01807    0.00634
N1    3   -0.082683    1.048712    0.379648    11.00000    0.05505    0.02677 =
         0.08621   -0.00213    0.00593    0.00635
CL1   5   -0.525847    0.164982    0.384440    11.00000    0.04957    0.07026 =
         0.08042   -0.01029    0.01373   -0.00482
C1    1    0.046151    0.777671    0.423682    11.00000    0.05866    0.05409 =
         0.06650    0.01143    0.01142    0.01035
AFIX  43
H1A   2    0.017112    0.698000    0.460370    11.00000   -1.20000
AFIX   0
C2    1    0.129993    0.700056    0.417933    11.00000    0.05652    0.05952 =
         0.06531    0.00872    0.00434    0.01041
AFIX  43
H2A   2    0.157356    0.567699    0.450393    11.00000   -1.20000
AFIX   0
C3    1    0.173168    0.818195    0.364248    11.00000    0.04809    0.05841 =
         0.06496   -0.00970    0.00483   -0.00487
C4    1    0.133081    1.017748    0.317208    11.00000    0.06202    0.07299 =
         0.06634    0.01176    0.01305   -0.01358
AFIX  43
H4A   2    0.162690    1.101073    0.281412    11.00000   -1.20000
AFIX   0
C5    1    0.049490    1.093313    0.323241    11.00000    0.06431    0.05185 =
         0.07648    0.01839   -0.00384   -0.00528
AFIX  43
H5A   2    0.022610    1.228528    0.291406    11.00000   -1.20000
AFIX   0
C6    1    0.004727    0.971756    0.375810    11.00000    0.04657    0.03068 =
         0.06264   -0.00455    0.00103    0.00018
C7    1   -0.147893    0.870802    0.385311    11.00000    0.05511    0.02938 =
         0.09376   -0.00643    0.00587    0.00850
C8    1   -0.235918    1.000998    0.385405    11.00000    0.05180    0.03496 =
         0.13970   -0.00870    0.01067    0.00635
AFIX  23
H8A   2   -0.247501    1.121014    0.342136    11.00000   -1.20000
H8B   2   -0.235401    1.118590    0.429118    11.00000   -1.20000
AFIX   0
C9    1   -0.308093    0.790479    0.384864    11.00000    0.04694    0.03770 =
         0.10244   -0.00538    0.00638    0.01231
C10   1   -0.350986    0.689801    0.318835    11.00000    0.06969    0.05236 =
         0.06864    0.00578    0.00979    0.00482
AFIX  43
H10A  2   -0.334970    0.753234    0.273982    11.00000   -1.20000
AFIX   0
C11   1   -0.417511    0.495725    0.318451    11.00000    0.05804    0.05659 =
         0.05766   -0.00673    0.00243    0.00295
AFIX  43
H11A  2   -0.446488    0.430471    0.273898    11.00000   -1.20000
AFIX   0
C12   1   -0.439575    0.402381    0.385014    11.00000    0.04164    0.04578 =
         0.06010   -0.00479    0.00669    0.00982
C13   1   -0.398633    0.493504    0.451468    11.00000    0.05043    0.06779 =
         0.05426   -0.00756    0.00441    0.01006
AFIX  43
H13A  2   -0.414454    0.426370    0.496031    11.00000   -1.20000
AFIX   0
C14   1   -0.333154    0.687860    0.450761    11.00000    0.05501    0.05981 =
         0.07003   -0.02013   -0.00335    0.01011
AFIX  43
H14A  2   -0.304912    0.752227    0.495699    11.00000   -1.20000
AFIX   0
H1N1  2   -0.086823    1.196791    0.375502    11.00000    0.05816
HKLF 4
REM  bks17_0m in P2(1)/c (RT)
REM R1 =  0.0592 for   1970 Fo > 4sig(Fo)  and  0.1265 for all   3880 data
REM    167 parameters refined using      0 restraints
END
WGHT      0.0000      0.5271
REM Highest difference peak  0.520,  deepest hole -0.541,  1-sigma level  0.061
Q1    1   0.2604  0.8040  0.3117  11.00000  0.05    0.52
Q2    1   0.2758  0.7823  0.4010  11.00000  0.05    0.37
Q3    1   0.2475  0.6163  0.3790  11.00000  0.05    0.36
Q4    1  -0.5180  0.3014  0.3674  11.00000  0.05    0.36
Q5    1   0.2411  0.7866  0.3785  11.00000  0.05    0.35
Q6    1   0.3368  0.6958  0.3458  11.00000  0.05    0.35
Q7    1   0.2212  0.7014  0.3443  11.00000  0.05    0.31
Q8    1   0.3408  0.8417  0.3209  11.00000  0.05    0.29
Q9    1  -0.4757  0.1355  0.3769  11.00000  0.05    0.25
Q10   1  -0.2393  1.1271  0.3856  11.00000  0.05    0.25
Q11   1   0.3406  0.5560  0.3223  11.00000  0.05    0.22
Q12   1   0.1610  0.9894  0.2799  11.00000  0.05    0.21
Q13   1   0.0924  0.8059  0.4266  11.00000  0.05    0.21
Q14   1  -0.1012  0.6765  0.3512  11.00000  0.05    0.21
Q15   1  -0.3052  0.7076  0.4013  11.00000  0.05    0.20
Q16   1  -0.3176  0.8038  0.4005  11.00000  0.05    0.20
Q17   1  -0.5388  0.3227  0.4389  11.00000  0.05    0.20
Q18   1  -0.1857  0.9865  0.3813  11.00000  0.05    0.20
Q19   1   0.1616  0.8368  0.3985  11.00000  0.05    0.20
Q20   1  -0.3030  0.7768  0.4127  11.00000  0.05    0.20
;
