# Supplementary material for: N-(4-Bromo­phen­yl)-2-(4-chloro­phen­yl)acetamide
Source: Acta Crystallogr Sect E Struct Rep Online. 2012 Jan 25;68(Pt 2):o519. doi: 10.1107/S1600536812002383 (PMC3275261; doi:10.1107/S1600536812002383)
Supplement: Supplementary file 2 [file e-68-0o519-Isup2.hkl]

# 
# h,k,l, Fc-squared, Fo-squared, sigma(Fo-squared) and status flag 
# 
data_I
_shelx_title ' bks17_0m in P2(1)/c (RT)' 
_shelx_refln_list_code          4 
_shelx_F_calc_maximum      192.55 
_exptl_crystal_F_000       648.00 
_reflns_d_resolution_high  0.7108 
 
loop_ 
 _symmetry_equiv_pos_as_xyz 
 'x, y, z' 
 '-x, y+1/2, -z+1/2' 
 '-x, -y, -z' 
 'x, -y-1/2, z-1/2' 
 
_cell_length_a    15.5844 
_cell_length_b     4.7631 
_cell_length_c    18.1388 
_cell_angle_alpha  90.000 
_cell_angle_beta   96.984 
_cell_angle_gamma  90.000 
 
_shelx_F_squared_multiplier     1.000 
 
loop_ 
 _refln_index_h 
 _refln_index_k 
 _refln_index_l 
 _refln_F_squared_calc 
 _refln_F_squared_meas 
 _refln_F_squared_sigma 
 _refln_observed_status 
   2   0   0     1308.61     1224.42    164.44 o 
   3   0   0     1027.03      737.65     99.27 o 
   4   0   0      821.01      901.03    121.16 o 
   5   0   0    15978.12    15640.51   1086.35 o 
   6   0   0      630.04      662.64     46.29 o 
   7   0   0    13474.32    13389.21    941.45 o 
   8   0   0      237.00      191.37     17.98 o 
   9   0   0     2494.98     2506.86    210.64 o 
  10   0   0      383.10      325.18     30.51 o 
  11   0   0       26.13       78.51     22.44 o 
  12   0   0     1939.05     1787.71    153.03 o 
  13   0   0      139.79      152.57     34.55 o 
  14   0   0     1061.53     1037.34    125.22 o 
  15   0   0        9.28       22.30     11.54 o 
  16   0   0      559.78      669.27     81.37 o 
  17   0   0      698.88      625.85     77.30 o 
  18   0   0        1.36        8.57     26.19 o 
  19   0   0      141.75      167.67     50.12 o 
  20   0   0        8.66       25.13     20.51 o 
  21   0   0      236.12      240.98     96.64 o 
   1   1   0     4167.31     4289.62    284.27 o 
   2   1   0      183.17      243.58     33.43 o 
   3   1   0     5987.35     6306.20    583.61 o 
   4   1   0     3570.59     3315.21    306.15 o 
   5   1   0     3252.79     3428.71    260.52 o 
   6   1   0     1431.13     1222.77     93.01 o 
   7   1   0      908.18     1073.51     70.43 o 
   8   1   0     8572.56     8541.03    529.41 o 
   9   1   0     3684.75     3398.97    212.81 o 
  10   1   0      782.06      803.50     50.97 o 
  11   1   0      537.17      480.74     31.10 o 
  12   1   0     1233.59     1341.68     84.58 o 
  13   1   0     1930.38     1857.88    114.99 o 
  14   1   0      250.25      265.32     34.81 o 
  15   1   0      162.95      169.90     17.13 o 
  16   1   0      140.50      145.86     21.30 o 
  17   1   0      216.33      237.85     52.93 o 
  18   1   0      244.49      269.17     34.31 o 
  19   1   0       32.95       66.34     36.44 o 
  20   1   0      125.34      182.26     61.60 o 
  21   1   0        3.10       33.41     14.79 o 
   1   2   0     1183.82     1347.30    124.74 o 
   2   2   0     3906.19     4195.17    271.00 o 
   3   2   0     1707.83     1740.29    101.45 o 
   4   2   0     1419.34     1437.01     93.91 o 
   5   2   0     6688.65     7322.23    548.92 o 
   6   2   0     1757.26     1816.56    136.92 o 
   7   2   0      674.90      717.82     54.46 o 
   8   2   0      719.30      692.56     52.76 o 
   9   2   0     1101.31     1110.47     83.52 o 
  10   2   0      133.32      142.05     10.69 o 
  11   2   0      229.51      230.49     16.57 o 
  12   2   0     1279.21     1247.77     82.53 o 
  13   2   0       26.23       30.86      6.37 o 
  14   2   0       38.55       46.80      6.44 o 
  15   2   0       36.56       39.74      8.16 o 
  16   2   0      171.64      182.09     14.26 o 
  17   2   0      106.83      110.37     12.09 o 
  18   2   0        2.17        8.18     14.28 o 
  19   2   0       11.89       36.42     16.93 o 
  20   2   0        4.95       13.99     44.87 o 
   1   3   0      543.62      593.25     29.65 o 
   2   3   0      634.10      663.09     33.04 o 
   3   3   0      112.16      118.75      6.68 o 
   4   3   0      152.26      167.16     10.70 o 
   5   3   0       28.00       24.04      4.16 o 
   6   3   0      282.93      274.52     27.64 o 
   7   3   0        0.98        3.67      6.47 o 
   8   3   0      965.12      986.36     75.32 o 
   9   3   0      159.41      142.27     11.19 o 
  10   3   0       42.64       47.67      6.19 o 
  11   3   0      186.48      204.53     15.41 o 
  12   3   0       30.96       22.99      5.77 o 
  13   3   0      225.29      239.64     17.91 o 
  14   3   0       54.41       42.10      8.85 o 
  15   3   0       19.26       10.13      8.09 o 
  16   3   0       29.34       28.27      9.00 o 
  17   3   0       10.74       14.56      8.94 o 
  18   3   0        9.55        4.02      9.08 o 
  19   3   0        2.33       22.87     12.55 o 
   0   4   0       30.61       29.11      5.07 o 
   1   4   0        4.32        2.49      3.04 o 
   2   4   0       88.03      103.72      6.47 o 
   3   4   0      619.96      612.04     30.72 o 
   4   4   0       53.23       50.34      4.24 o 
   5   4   0       48.51       60.00      6.88 o 
   6   4   0      111.60      107.84     14.23 o 
   7   4   0        2.30        6.13      5.05 o 
   8   4   0        7.04        8.05      5.52 o 
   9   4   0        5.49        2.15      6.21 o 
  10   4   0      166.16      159.48     12.91 o 
  11   4   0        0.59       -1.25      7.86 o 
  12   4   0       20.15       11.40      8.48 o 
  13   4   0        2.33       -3.28      8.46 o 
  14   4   0        0.93        0.79     14.76 o 
  15   4   0        5.56       -8.89      9.43 o 
  16   4   0        0.49        3.59     10.01 o 
  17   4   0        9.33        8.23     11.99 o 
   1   5   0       42.94       35.11      4.49 o 
   2   5   0       20.80       23.90      4.19 o 
   3   5   0      105.60      115.67      9.05 o 
   4   5   0        1.51       12.08      7.00 o 
   5   5   0        8.49       10.35      6.30 o 
   6   5   0       16.15       16.96      6.52 o 
   7   5   0        7.65        2.53      7.95 o 
   8   5   0        8.73        3.34     10.71 o 
   9   5   0       24.04       32.84      9.26 o 
  10   5   0        7.78       -2.86      9.34 o 
  11   5   0        1.22       -4.04      8.80 o 
  12   5   0       11.23       31.45     10.12 o 
  13   5   0        1.39       -2.91     10.00 o 
  14   5   0        0.50       25.99     11.06 o 
   0   6   0       46.12       87.08     39.25 o 
   1   6   0       19.12       32.58      8.19 o 
   2   6   0        2.43       18.43      5.72 o 
   3   6   0        3.46       13.23      9.48 o 
   4   6   0        7.63        9.25      9.99 o 
   5   6   0        1.11       -7.50      7.48 o 
   6   6   0        5.12       -0.68      8.84 o 
   7   6   0        0.02       -6.91     10.09 o 
   8   6   0       19.59        4.02      9.89 o 
   9   6   0        0.71       -0.65     10.12 o 
 -21   1   1        2.27        7.38     14.09 o 
 -20   1   1       22.05       40.38     28.48 o 
 -19   1   1       35.65       51.29     17.75 o 
 -18   1   1        1.83       25.72     17.33 o 
 -17   1   1        5.74       14.20     11.36 o 
 -16   1   1        1.17       23.12     13.99 o 
 -15   1   1       32.54       21.87      8.36 o 
 -14   1   1       36.98       43.14     20.48 o 
 -13   1   1       43.99       57.15     10.41 o 
 -12   1   1      266.64      287.43     36.83 o 
 -11   1   1       68.48       67.01      7.86 o 
 -10   1   1      487.23      456.67     29.32 o 
  -9   1   1      200.71      236.06     25.27 o 
  -8   1   1      142.34      119.64     12.41 o 
  -7   1   1     3628.31     3707.57    267.19 o 
  -6   1   1      126.24      157.24     12.57 o 
  -5   1   1        3.76        0.25      5.69 o 
  -4   1   1     9581.10     9694.76    894.18 o 
  -3   1   1    11109.01    11185.11   1035.13 o 
  -2   1   1     1525.05     1445.12    137.12 o 
  -1   1   1     3631.52     3540.88    208.31 o 
   0   1   1      103.96      118.57      7.15 o 
   1   1   1     3113.20     3506.40    229.47 o 
   2   1   1      431.07      400.01     53.93 o 
   3   1   1     2929.62     3114.05    237.48 o 
   4   1   1       67.55       44.83      4.12 o 
   5   1   1      226.98      246.90     19.52 o 
   6   1   1      381.99      374.44     29.03 o 
   7   1   1      264.60      248.07     20.45 o 
   8   1   1       51.21       97.70     12.25 o 
   9   1   1      856.33      777.04     48.15 o 
  10   1   1       49.57       55.53      6.01 o 
  11   1   1        2.18        8.92      7.19 o 
  12   1   1       25.82       38.53     10.26 o 
  13   1   1      418.71      386.35     35.46 o 
  14   1   1      377.03      385.86     42.86 o 
  15   1   1       12.64       21.52     16.40 o 
  16   1   1        5.75        9.52     17.97 o 
  17   1   1       56.75       68.55     27.86 o 
  18   1   1       62.16       95.58     42.32 o 
  19   1   1       45.74       80.71     32.45 o 
  20   1   1        2.41       38.30     39.58 o 
  21   1   1        1.55       13.71     14.76 o 
 -20   2   1       33.78       53.92     18.51 o 
 -19   2   1        6.27       17.90     15.61 o 
 -18   2   1        5.14       13.85     14.79 o 
 -17   2   1       66.15       71.09      8.58 o 
 -16   2   1      356.07      330.64     23.37 o 
 -15   2   1      213.82      204.39     15.45 o 
 -14   2   1       38.95       14.09      5.44 o 
 -13   2   1       89.83       88.32      8.29 o 
 -12   2   1      634.35      588.49     39.50 o 
 -11   2   1      734.31      681.03     45.47 o 
 -10   2   1      119.47      120.34     10.87 o 
  -9   2   1      211.04      196.35     15.84 o 
  -8   2   1      383.27      395.93     37.71 o 
  -7   2   1      427.16      348.02     33.23 o 
  -6   2   1     1915.62     1938.28    148.31 o 
  -5   2   1      283.30      285.05     27.78 o 
  -4   2   1      110.81       89.98      6.46 o 
  -3   2   1       18.84       20.26      2.19 o 
  -2   2   1     1276.57     1237.29     80.24 o 
  -1   2   1      160.92      169.22     16.37 o 
   0   2   1     4974.74     5070.25    648.76 o 
   1   2   1      792.60      668.32     50.52 o 
   2   2   1      407.39      485.25     28.56 o 
   3   2   1      287.54      257.13     17.26 o 
   4   2   1      556.58      546.44     51.09 o 
   5   2   1     7179.16     7132.69    534.10 o 
   6   2   1     1793.88     1714.13    129.17 o 
   7   2   1      185.12      211.45     14.82 o 
   8   2   1       15.50       14.59      4.63 o 
   9   2   1      406.37      376.75     25.52 o 
  10   2   1      574.08      556.55     37.39 o 
  11   2   1      341.94      345.42     23.78 o 
  12   2   1      203.75      203.93     15.00 o 
  13   2   1       18.01       27.33      5.31 o 
  14   2   1       75.58       88.88      8.69 o 
  15   2   1        5.26        0.63      6.96 o 
  16   2   1       11.49       24.21     11.20 o 
  17   2   1       85.34       57.54      9.29 o 
  18   2   1        7.89       38.07     16.42 o 
  19   2   1        8.58       32.75     16.55 o 
  20   2   1        2.14       10.89     16.73 o 
 -19   3   1       61.37       63.57     18.35 o 
 -18   3   1        2.66       15.26      9.39 o 
 -17   3   1        2.38       -3.29      8.57 o 
 -16   3   1        3.41        3.55      8.36 o 
 -15   3   1       59.37       63.94     10.18 o 
 -14   3   1      125.08      116.97     10.72 o 
 -13   3   1      128.94      149.34     12.37 o 
 -12   3   1      100.65       90.74      8.87 o 
 -11   3   1       10.71       21.22      5.55 o 
 -10   3   1        5.30       -3.80      4.66 o 
  -9   3   1      942.70      922.90     61.38 o 
  -8   3   1      981.84      998.72     66.28 o 
  -7   3   1      799.22      765.08     73.42 o 
  -6   3   1      175.92      221.68     22.45 o 
  -5   3   1      155.72      150.77     12.46 o 
  -4   3   1      414.00      386.19     26.25 o 
  -3   3   1     2122.24     2060.96    110.35 o 
  -2   3   1      453.24      410.05     22.50 o 
  -1   3   1       59.51       88.29      5.75 o 
   0   3   1      187.15      211.49     11.99 o 
   1   3   1     1506.81     1596.14     85.63 o 
   2   3   1     1743.10     1790.81     95.95 o 
   3   3   1       60.48       63.80      4.25 o 
   4   3   1      330.90      311.55     18.88 o 
   5   3   1      271.78      292.56     23.08 o 
   6   3   1      648.32      676.93     92.10 o 
   7   3   1       13.40       11.42      6.68 o 
   8   3   1     1871.04     1821.42    137.63 o 
   9   3   1       88.54       96.08      8.44 o 
  10   3   1       50.00       61.88      6.73 o 
  11   3   1      197.89      201.07     15.03 o 
  12   3   1        3.07      -10.18      6.63 o 
  13   3   1      349.23      345.19     28.21 o 
  14   3   1      263.29      273.00     23.23 o 
  15   3   1       14.74       16.67      8.27 o 
  16   3   1        9.45       -3.24      8.31 o 
  17   3   1        5.53       14.45      9.01 o 
  18   3   1       54.70       53.89     10.85 o 
  19   3   1       55.64       44.49     13.39 o 
 -17   4   1       29.74       20.45     10.33 o 
 -16   4   1       17.66       12.39      9.97 o 
 -15   4   1       74.48       77.85     15.37 o 
 -14   4   1       52.21       64.12     10.97 o 
 -13   4   1       16.05       29.20      9.27 o 
 -12   4   1      128.17      138.54     14.54 o 
 -11   4   1      382.71      365.01     26.06 o 
 -10   4   1       42.99       27.83      6.28 o 
  -9   4   1        4.48        7.22      5.58 o 
  -8   4   1       40.90       29.21      6.00 o 
  -7   4   1      121.20      136.42     10.97 o 
  -6   4   1      211.49      211.52     15.85 o 
  -5   4   1        1.14        6.37      4.93 o 
  -4   4   1      341.42      339.52     18.93 o 
  -3   4   1        5.78       11.37      3.57 o 
  -2   4   1        4.72        4.19      3.22 o 
  -1   4   1       84.20       78.69      5.40 o 
   0   4   1      221.11      250.48     12.28 o 
   1   4   1      846.83      818.08     38.34 o 
   2   4   1       14.91       13.25      3.35 o 
   3   4   1      112.58      128.42      9.08 o 
   4   4   1       39.75       30.05      3.58 o 
   5   4   1      241.95      268.90     19.31 o 
   6   4   1      539.41      537.68     36.31 o 
   7   4   1       89.36       97.42     13.04 o 
   8   4   1       21.20        8.18      5.94 o 
   9   4   1        1.61       -1.76      6.92 o 
  10   4   1      159.09      167.92     15.98 o 
  11   4   1       39.99       32.01      8.63 o 
  12   4   1        1.13       -4.80      8.11 o 
  13   4   1        0.27       -0.06      8.64 o 
  14   4   1        4.45        5.13      9.01 o 
  15   4   1       15.27       26.75     11.78 o 
  16   4   1       12.99        7.55      9.78 o 
  17   4   1        2.72        5.21     10.76 o 
 -14   5   1        2.54       -7.15     10.35 o 
 -13   5   1        1.62        0.60     10.07 o 
 -12   5   1        0.16        2.04     17.92 o 
 -11   5   1        6.75       16.70      9.46 o 
 -10   5   1        0.80       -8.34      8.63 o 
  -9   5   1        3.34       -8.75      8.33 o 
  -8   5   1       14.01       21.99      6.85 o 
  -7   5   1        3.20       -6.22      6.40 o 
  -6   5   1       20.72       13.97     14.50 o 
  -5   5   1       41.64       37.69      9.95 o 
  -4   5   1      125.90      140.33     11.95 o 
  -3   5   1      158.00      144.10     14.91 o 
  -2   5   1       30.60       19.73      4.08 o 
  -1   5   1       64.28       71.69      5.45 o 
   0   5   1       14.63        9.22      3.96 o 
   1   5   1        9.69        0.40      3.86 o 
   2   5   1        5.35        5.38      3.89 o 
   3   5   1        0.08       -1.40      4.54 o 
   4   5   1        2.13       -1.53      7.12 o 
   5   5   1        7.70        2.44      6.11 o 
   6   5   1       45.48       34.83      8.52 o 
   7   5   1        3.47        1.93      7.94 o 
   8   5   1       11.24        2.81      8.20 o 
   9   5   1       43.22       28.97      9.30 o 
  10   5   1       12.76       18.21      9.23 o 
  11   5   1        2.57       -3.99     11.35 o 
  12   5   1        0.74       21.38     10.18 o 
  13   5   1       66.75       39.71     17.06 o 
  14   5   1       16.45       22.62     10.98 o 
  -9   6   1        0.06       11.59     10.28 o 
  -8   6   1        1.88       11.31      9.89 o 
  -7   6   1       14.29       -6.24     11.09 o 
  -6   6   1       47.49       11.95      9.22 o 
  -5   6   1       26.06       26.76      9.36 o 
  -4   6   1        9.91       10.41      6.80 o 
  -3   6   1       21.17       20.13     12.39 o 
  -2   6   1       10.11       13.02      5.79 o 
  -1   6   1        0.25        8.35      5.58 o 
   0   6   1        1.37       13.98      6.09 o 
   1   6   1        2.79        1.47      6.07 o 
   2   6   1        0.02       15.27      7.27 o 
   3   6   1        3.09        2.20      7.06 o 
   4   6   1        4.65        6.27      7.49 o 
   5   6   1        0.28        5.16      7.85 o 
   6   6   1        2.41       18.75      8.17 o 
   7   6   1        0.02       -2.05      9.31 o 
   8   6   1       10.56        8.29     16.04 o 
   9   6   1        0.29       -6.45      9.81 o 
 -21   0   2        2.35       21.48     13.35 o 
 -20   0   2       61.80      100.36     19.60 o 
 -19   0   2       26.77       66.86     36.51 o 
 -18   0   2      259.28      250.63     44.54 o 
 -17   0   2       59.03      213.79     75.52 o 
 -16   0   2      904.59      886.28    109.22 o 
 -15   0   2      330.35      388.60    104.16 o 
 -14   0   2        3.04       12.74     14.76 o 
 -13   0   2     1036.17     1028.47    122.52 o 
 -12   0   2       23.93       11.06      6.36 o 
 -11   0   2     9701.34     9344.50    809.52 o 
 -10   0   2     5535.92     5861.31    494.12 o 
  -9   0   2       78.80       48.57     14.24 o 
  -8   0   2     2935.70     3288.96    274.46 o 
  -7   0   2     8162.90     8008.65    675.35 o 
  -6   0   2     9735.98     9287.65    779.20 o 
  -5   0   2     3353.78     3735.86    313.92 o 
  -4   0   2     6904.93     6605.17    611.25 o 
  -1   0   2     1919.35     1752.43    235.15 o 
   0   0   2       65.68       77.74     10.59 o 
   2   0   2      895.47      915.78    125.61 o 
   3   0   2     8821.44     9527.17    880.13 o 
   4   0   2     2217.92     2245.30    207.90 o 
   5   0   2     7664.75     8408.44    707.76 o 
   6   0   2     6250.59     6017.73    501.31 o 
   7   0   2     1948.20     2053.14    171.14 o 
   8   0   2     4696.10     4710.01    531.22 o 
   9   0   2      514.37      642.68     75.38 o 
  10   0   2     6207.32     6302.87    722.20 o 
  11   0   2     3907.77     3571.68    307.32 o 
  12   0   2      251.97      269.49     52.29 o 
  13   0   2      298.92      325.46     48.55 o 
  14   0   2      810.48      919.60    109.95 o 
  15   0   2      872.35      857.55    103.95 o 
  16   0   2      388.35      367.09     51.85 o 
  17   0   2      294.68      362.02     85.96 o 
  18   0   2      162.14      150.38     41.93 o 
  19   0   2       72.13       84.85     19.61 o 
  20   0   2       38.97      106.38     66.65 o 
  21   0   2        2.61       55.26     64.88 o 
 -21   1   2       16.79       24.93     13.21 o 
 -20   1   2       55.19       66.20     19.36 o 
 -19   1   2      355.39      404.44     67.26 o 
 -18   1   2       48.46       55.20     23.99 o 
 -17   1   2      153.06      143.46     30.09 o 
 -16   1   2       50.20       93.29     17.98 o 
 -15   1   2      525.09      486.52     40.56 o 
 -14   1   2     1094.69     1179.06     72.22 o 
 -13   1   2       27.73       44.36      6.74 o 
 -12   1   2     1116.43     1078.45     67.52 o 
 -11   1   2       43.48       35.20      6.88 o 
 -10   1   2     1755.83     1526.25    110.07 o 
  -9   1   2     1133.14     1130.17     80.85 o 
  -8   1   2      764.95      700.53     50.59 o 
  -7   1   2     9206.88     9444.00    866.94 o 
  -6   1   2     3782.64     3734.17    344.63 o 
  -5   1   2     4422.06     4298.02    395.78 o 
  -4   1   2     1026.29     1080.14     99.92 o 
  -3   1   2    19207.03    20740.51   1577.37 o 
  -2   1   2    19008.36    19880.83   1884.15 o 
  -1   1   2      734.07      846.07     55.46 o 
   0   1   2    19706.14    21679.36   1402.63 o 
   1   1   2     5120.19     6006.19    388.84 o 
   2   1   2    37073.91    40046.67   3786.84 o 
   3   1   2     2890.53     2962.74    225.60 o 
   4   1   2      101.76      125.46     10.16 o 
   5   1   2     3697.19     3450.99    262.40 o 
   6   1   2      161.72      175.01     12.12 o 
   7   1   2     9664.84     9493.29    604.66 o 
   8   1   2      105.95      119.97     14.08 o 
   9   1   2     3356.17     3345.31    182.03 o 
  10   1   2      218.65      204.49     19.15 o 
  11   1   2      206.18      213.62     14.72 o 
  12   1   2      882.48      855.63     63.52 o 
  13   1   2       85.71      109.56     22.23 o 
  14   1   2     1168.09     1173.90     83.09 o 
  15   1   2       41.79       45.43     21.44 o 
  16   1   2       64.52       89.70     17.35 o 
  17   1   2       32.32       50.30     22.93 o 
  18   1   2      125.73      131.58     42.16 o 
  19   1   2      149.81      163.78     55.83 o 
  20   1   2        2.38       24.36     26.47 o 
  21   1   2       17.25       11.06     21.86 o 
 -20   2   2       56.72       63.12     18.86 o 
 -19   2   2        7.16        5.88     14.74 o 
 -18   2   2      131.46      182.50     21.26 o 
 -17   2   2       22.87       28.01      8.88 o 
 -16   2   2      311.75      316.98     22.75 o 
 -15   2   2      182.05      194.09     14.95 o 
 -14   2   2       20.92       30.44      5.93 o 
 -13   2   2      103.32      117.16      9.79 o 
 -12   2   2       19.58       15.04      9.19 o 
 -11   2   2     1255.03     1270.50     83.98 o 
 -10   2   2      386.64      434.12     41.47 o 
  -9   2   2      586.01      548.82     51.93 o 
  -8   2   2      951.32      972.88     90.89 o 
  -7   2   2        4.45        6.11      3.49 o 
  -6   2   2     2393.74     2379.78    181.72 o 
  -5   2   2     2903.93     3289.00    250.56 o 
  -4   2   2      246.21      218.52     17.47 o 
  -3   2   2       24.21       37.86      3.07 o 
  -2   2   2      919.95      985.04     57.65 o 
  -1   2   2     2919.83     3095.59    286.03 o 
   0   2   2        5.60        5.78      5.20 o 
   1   2   2     7541.26     8171.50    613.12 o 
   2   2   2      120.28      149.17      9.26 o 
   3   2   2      524.86      521.29     30.72 o 
   4   2   2       11.75       27.27      3.86 o 
   5   2   2     2775.28     3005.07    196.65 o 
   6   2   2     1263.09     1156.27     76.15 o 
   7   2   2       34.45       36.17      3.97 o 
   8   2   2      654.26      600.83     39.92 o 
   9   2   2        3.02        3.07      3.40 o 
  10   2   2     1561.20     1532.02    100.94 o 
  11   2   2      110.64      123.49      9.83 o 
  12   2   2        3.86       12.31      4.62 o 
  13   2   2      211.43      209.01     15.31 o 
  14   2   2        9.55       19.25      6.72 o 
  15   2   2      304.16      271.11     28.79 o 
  16   2   2       49.90       68.59     11.63 o 
  17   2   2       71.95       87.97     13.14 o 
  18   2   2       35.59       49.27     26.42 o 
  19   2   2       15.45       15.94     53.85 o 
  20   2   2       84.57       97.02     25.98 o 
 -19   3   2       18.94       56.52     13.84 o 
 -18   3   2        1.39       -4.80     12.03 o 
 -17   3   2       17.99       24.73      9.35 o 
 -16   3   2        0.29        4.22      8.37 o 
 -15   3   2       75.30       72.23      8.63 o 
 -14   3   2        8.57        7.90      8.27 o 
 -13   3   2        6.07        0.45      5.69 o 
 -12   3   2       86.11       98.53     14.27 o 
 -11   3   2        2.73        0.71      5.01 o 
 -10   3   2      123.23      144.72     13.47 o 
  -9   3   2       12.14        1.98     10.25 o 
  -8   3   2      920.60      957.53     73.87 o 
  -7   3   2        3.93        6.89      7.10 o 
  -6   3   2       81.34       68.93      8.74 o 
  -5   3   2      863.86      922.41     70.94 o 
  -4   3   2       63.36       60.43      5.48 o 
  -3   3   2     1002.43     1092.92     58.86 o 
  -2   3   2       19.83       24.96      3.69 o 
  -1   3   2      282.99      294.33     16.28 o 
   0   3   2     1784.94     1903.65    102.06 o 
   1   3   2       10.61       10.28      2.68 o 
   2   3   2      214.91      240.67     13.57 o 
   3   3   2      410.38      449.84     24.61 o 
   4   3   2      412.48      406.07     31.37 o 
   5   3   2      368.99      401.00     55.52 o 
   6   3   2      303.42      332.42     46.74 o 
   7   3   2       13.15       17.83      6.80 o 
   8   3   2      411.16      441.84     30.03 o 
   9   3   2      307.46      314.46     22.01 o 
  10   3   2       27.44       30.37      5.29 o 
  11   3   2       29.08       21.75      6.94 o 
  12   3   2       61.88       94.05     10.53 o 
  13   3   2       24.54       19.14      7.68 o 
  14   3   2       14.87       11.69      7.90 o 
  15   3   2       49.81       66.28     10.19 o 
  16   3   2        5.04       -3.87     10.55 o 
  17   3   2        1.81       -5.29     10.66 o 
  18   3   2        7.82       23.16     16.06 o 
  19   3   2        6.17       31.44     12.58 o 
 -17   4   2        0.49      -10.35      9.77 o 
 -16   4   2       24.18       14.88     11.50 o 
 -15   4   2        2.82        1.26      9.44 o 
 -14   4   2       25.76       50.17     11.40 o 
 -13   4   2      201.96      179.97     17.34 o 
 -12   4   2       18.63        3.20      6.55 o 
 -11   4   2        0.27        0.31      7.64 o 
 -10   4   2       26.59       37.46      6.60 o 
  -9   4   2       68.08       65.06      7.60 o 
  -8   4   2      264.57      283.66     20.35 o 
  -7   4   2       32.28       36.75      7.97 o 
  -6   4   2       95.42       86.09      8.34 o 
  -5   4   2      322.19      361.87     25.00 o 
  -4   4   2        1.71       -2.54      3.97 o 
  -3   4   2        3.71        8.19      3.39 o 
  -2   4   2      160.69      170.02     10.11 o 
  -1   4   2        5.37       -1.39      4.01 o 
   0   4   2        5.58        2.59      3.11 o 
   1   4   2       70.54       70.91      6.12 o 
   2   4   2      242.96      256.63     13.18 o 
   3   4   2       44.33       52.22      4.35 o 
   4   4   2        2.81        3.25      3.11 o 
   5   4   2      104.74      121.69     10.10 o 
   6   4   2      152.70      143.91     11.54 o 
   7   4   2       14.77       20.21      5.54 o 
   8   4   2      174.54      170.13     15.63 o 
   9   4   2       13.03       12.52      6.96 o 
  10   4   2       22.37       25.25      8.08 o 
  11   4   2        7.42       21.63      8.21 o 
  12   4   2       15.46        4.84     12.05 o 
  13   4   2      133.89      127.47     14.21 o 
  14   4   2        2.33        4.55     12.53 o 
  15   4   2        0.73       -4.77      9.54 o 
  16   4   2       25.50       20.08     10.86 o 
  17   4   2        0.18        8.24     12.65 o 
 -14   5   2       29.29       37.01     11.37 o 
 -13   5   2        1.69       11.64     11.01 o 
 -12   5   2        6.97        6.46      9.74 o 
 -11   5   2        0.45        1.66      8.95 o 
 -10   5   2        8.55        4.22     11.04 o 
  -9   5   2        9.57        9.85      7.13 o 
  -8   5   2        4.48       -2.43      6.75 o 
  -7   5   2        0.04        5.64      6.74 o 
  -6   5   2       42.87       48.35      7.53 o 
  -5   5   2        3.24       15.13      6.58 o 
  -4   5   2      204.11      209.81     15.99 o 
  -3   5   2       43.08       31.36      5.73 o 
  -2   5   2       86.47      103.14      7.10 o 
  -1   5   2       58.00       60.39      5.08 o 
   0   5   2        4.96        3.37      3.89 o 
   1   5   2      107.83      133.14      7.79 o 
   2   5   2       28.47       42.44      4.61 o 
   3   5   2        2.92        2.48      4.58 o 
   4   5   2      199.75      216.22     18.52 o 
   5   5   2        2.54       14.18     14.93 o 
   6   5   2       43.90       39.92      8.90 o 
   7   5   2        4.57        4.63      7.94 o 
   8   5   2        1.85        3.07      8.29 o 
   9   5   2        0.22       13.84      8.89 o 
  10   5   2        4.75       -1.47      8.61 o 
  11   5   2        0.78       17.08      9.71 o 
  12   5   2        0.70       -2.57      9.73 o 
  13   5   2        0.32      -12.42      9.99 o 
  14   5   2        6.18        1.86     10.65 o 
  -9   6   2        1.22        3.91     10.27 o 
  -8   6   2        1.73        6.40     10.63 o 
  -7   6   2       24.54       20.15      9.85 o 
  -6   6   2       34.45       26.41      9.85 o 
  -5   6   2        0.03        5.96      7.51 o 
  -4   6   2        9.97       10.03      6.77 o 
  -3   6   2        7.15       11.32      6.75 o 
  -2   6   2        0.79       -6.53      6.48 o 
  -1   6   2        0.14        0.83      5.56 o 
   0   6   2        0.07        0.06      5.91 o 
   1   6   2        0.03       -5.66      6.94 o 
   2   6   2        1.53        5.15      7.10 o 
   3   6   2       12.42       29.96      7.59 o 
   4   6   2        2.85       13.38      7.53 o 
   5   6   2        0.56        5.73      8.10 o 
   6   6   2       35.55       34.09      8.60 o 
   7   6   2        4.59      -17.91      8.96 o 
   8   6   2        1.55       -5.22      9.81 o 
   9   6   2        0.23      -18.68      9.86 o 
 -21   1   3        1.82       21.09     14.76 o 
 -20   1   3        2.34       33.00     23.93 o 
 -19   1   3       35.91       54.74     37.76 o 
 -18   1   3       29.22       52.48     12.35 o 
 -17   1   3        1.57       -2.21      7.28 o 
 -16   1   3       38.36       60.19     13.22 o 
 -15   1   3       33.46       36.72      5.61 o 
 -14   1   3      531.71      536.91     34.14 o 
 -13   1   3      554.34      532.05     33.03 o 
 -12   1   3       71.73       74.43     15.39 o 
 -11   1   3        2.48       12.63      4.37 o 
 -10   1   3       84.78       93.34     15.96 o 
  -9   1   3      527.53      460.36     34.24 o 
  -8   1   3      109.18      121.12     25.93 o 
  -7   1   3       92.47       79.94     19.26 o 
  -6   1   3      214.41      230.00     22.24 o 
  -5   1   3       84.94       77.60     11.96 o 
  -4   1   3     1522.93     1364.44    102.43 o 
  -3   1   3       77.74      116.09      9.31 o 
  -2   1   3       20.74       14.11      2.85 o 
  -1   1   3      756.09      844.66     63.47 o 
   0   1   3     2067.82     2320.05    151.87 o 
   1   1   3     6673.14     7279.02    476.52 o 
   2   1   3     5176.68     5443.76    503.64 o 
   3   1   3     2783.88     2830.21    184.51 o 
   4   1   3     1016.75     1028.96     67.00 o 
   5   1   3      155.35      146.66     10.02 o 
   6   1   3      305.31      348.84     20.32 o 
   7   1   3     2152.50     2088.54    119.03 o 
   8   1   3      480.26      457.34     25.05 o 
   9   1   3       56.74       71.89     12.74 o 
  10   1   3       34.42       41.01      5.13 o 
  11   1   3      205.35      233.00     18.56 o 
  12   1   3      186.78      225.60     32.06 o 
  13   1   3       13.28       31.68     16.91 o 
  14   1   3       14.92       32.30     19.70 o 
  15   1   3      105.34      137.66     27.90 o 
  16   1   3        0.60        6.42     16.18 o 
  17   1   3        0.64       24.23     12.71 o 
  18   1   3        0.06       19.30     13.59 o 
  19   1   3        0.71       23.42     24.25 o 
  20   1   3        0.73       -5.25     22.13 o 
 -20   2   3        1.80       49.51     18.01 o 
 -19   2   3        9.02       14.19      9.43 o 
 -18   2   3       46.61       59.83     12.13 o 
 -17   2   3      138.22      156.63     13.24 o 
 -16   2   3        4.10        6.44      6.06 o 
 -15   2   3        3.85       -0.54      5.55 o 
 -14   2   3       23.28       21.47      5.66 o 
 -13   2   3      218.22      215.18     15.62 o 
 -12   2   3       70.83       54.98      9.58 o 
 -11   2   3      432.47      435.85     41.97 o 
 -10   2   3      614.18      527.34     49.89 o 
  -9   2   3        8.73       14.67      9.79 o 
  -8   2   3       12.34       14.21      7.59 o 
  -7   2   3      534.60      555.09     42.97 o 
  -6   2   3     2221.41     2095.11    137.48 o 
  -5   2   3     6365.43     6432.14    489.06 o 
  -4   2   3      153.23      173.19     13.82 o 
  -3   2   3        9.74       17.68      2.52 o 
  -2   2   3      978.20      986.79     64.62 o 
  -1   2   3     2510.61     2431.76    159.40 o 
   0   2   3     1596.83     1617.41    123.42 o 
   1   2   3      298.97      290.88     22.40 o 
   2   2   3      600.89      585.10     34.39 o 
   3   2   3      947.05      938.19     61.08 o 
   4   2   3     1049.59     1026.27     78.28 o 
   5   2   3       51.35       58.70      4.32 o 
   6   2   3     1135.60     1124.46     66.04 o 
   7   2   3      305.23      260.05     17.93 o 
   8   2   3      839.33      781.31     51.62 o 
   9   2   3       25.06       32.08      4.34 o 
  10   2   3       49.50       51.30      5.42 o 
  11   2   3      413.56      402.71     27.52 o 
  12   2   3      175.87      163.97     12.37 o 
  13   2   3      102.01      104.97     10.60 o 
  14   2   3        9.65       14.32      8.19 o 
  15   2   3      249.16      228.64     24.12 o 
  16   2   3      183.99      166.53     19.01 o 
  17   2   3        0.94       18.45     22.96 o 
  18   2   3       11.90       -4.25     15.02 o 
  19   2   3        0.01        2.17     15.54 o 
  20   2   3       79.80      108.50     23.74 o 
 -19   3   3       88.03      108.07     15.04 o 
 -18   3   3       49.35       55.71     10.85 o 
 -17   3   3        0.22       -2.85      7.26 o 
 -16   3   3        1.50      -10.75      6.91 o 
 -15   3   3        0.33       -5.72      6.79 o 
 -14   3   3      463.24      453.67     31.68 o 
 -13   3   3      143.33      145.82     12.13 o 
 -12   3   3       19.99       17.63      6.32 o 
 -11   3   3      154.80      148.28     13.79 o 
 -10   3   3      196.08      224.88     19.01 o 
  -9   3   3      511.61      472.12     37.40 o 
  -8   3   3     1290.57     1258.15     96.67 o 
  -7   3   3       70.06       67.52      8.97 o 
  -6   3   3      188.39      181.80     30.36 o 
  -5   3   3      897.69      892.65     59.07 o 
  -4   3   3      487.38      483.58     32.44 o 
  -3   3   3      155.24      157.31     10.02 o 
  -2   3   3     1385.40     1358.11     72.97 o 
  -1   3   3      258.85      264.27     14.86 o 
   0   3   3      495.28      520.72     28.38 o 
   1   3   3      137.72      169.53      9.11 o 
   2   3   3      432.32      366.73     20.17 o 
   3   3   3     1949.01     2017.11    117.77 o 
   4   3   3      139.51      156.41     11.37 o 
   5   3   3        5.68       13.78      5.96 o 
   6   3   3      115.25      117.24     17.41 o 
   7   3   3      870.12      946.99    127.95 o 
   8   3   3      343.13      347.38     24.01 o 
   9   3   3       62.15       56.02      7.65 o 
  10   3   3       27.20       35.51      7.07 o 
  11   3   3        9.77        4.19      7.45 o 
  12   3   3      298.87      306.63     24.96 o 
  13   3   3       98.83      117.02     12.44 o 
  14   3   3       69.26       63.72      9.59 o 
  15   3   3        6.58        5.19      8.18 o 
  16   3   3        8.39        9.19     10.89 o 
  17   3   3        8.93       13.96     10.92 o 
  18   3   3        3.69      -10.51     11.14 o 
 -17   4   3       19.42       13.53     18.28 o 
 -16   4   3        2.17       -7.76      9.89 o 
 -15   4   3        7.58       -1.76      9.55 o 
 -14   4   3        0.93       -5.97      8.42 o 
 -13   4   3        1.61        0.46      6.76 o 
 -12   4   3        0.51      -10.27      6.38 o 
 -11   4   3       90.63       93.84      9.72 o 
 -10   4   3      113.08      106.68     11.20 o 
  -9   4   3       87.05      104.77      9.76 o 
  -8   4   3        8.99       10.54      5.54 o 
  -7   4   3       18.09        8.17      6.01 o 
  -6   4   3      510.75      494.94     39.49 o 
  -5   4   3      245.00      250.13     20.98 o 
  -4   4   3        5.51       12.45      4.53 o 
  -3   4   3       52.29       53.33      5.32 o 
  -2   4   3      165.96      158.73      9.59 o 
  -1   4   3      696.71      687.07     40.44 o 
   0   4   3      116.19      111.97      6.87 o 
   1   4   3        1.83        3.98      3.72 o 
   2   4   3        5.20       10.20      3.35 o 
   3   4   3      110.43      130.00      8.17 o 
   4   4   3      465.40      480.75     32.66 o 
   5   4   3       25.88       16.01      6.89 o 
   6   4   3      163.05      172.30     15.39 o 
   7   4   3      108.62      112.30     11.81 o 
   8   4   3       85.55       94.41     10.76 o 
   9   4   3        0.83       -9.82      6.88 o 
  10   4   3       48.00       48.18      8.81 o 
  11   4   3      130.78      140.36     14.19 o 
  12   4   3       61.50       84.26     11.28 o 
  13   4   3        7.24       19.03      9.15 o 
  14   4   3        3.49        5.01      9.09 o 
  15   4   3      111.51       71.95     18.77 o 
  16   4   3        1.31      -11.14     11.70 o 
 -14   5   3       39.86       53.02     11.95 o 
 -13   5   3       81.93       67.08     12.01 o 
 -12   5   3        4.89       23.17     11.65 o 
 -11   5   3        0.64       -2.37      8.75 o 
 -10   5   3       28.16       53.45     14.16 o 
  -9   5   3       54.38       50.46     11.44 o 
  -8   5   3        3.22        7.69      6.98 o 
  -7   5   3       23.68       14.81      6.91 o 
  -6   5   3      126.69      122.95     11.25 o 
  -5   5   3       13.79       30.61      7.23 o 
  -4   5   3        0.49       -6.87      6.07 o 
  -3   5   3       15.72       20.37      5.48 o 
  -2   5   3        4.15        0.03      4.48 o 
  -1   5   3       42.66       47.95      4.72 o 
   0   5   3        2.66        3.84      3.89 o 
   1   5   3       52.07       56.01      4.97 o 
   2   5   3       13.35        3.94      4.18 o 
   3   5   3      105.41       95.49      9.56 o 
   4   5   3        0.10       -9.21      8.74 o 
   5   5   3        4.33        4.94      7.33 o 
   6   5   3       11.97       10.15      8.03 o 
   7   5   3       19.91       -6.07      7.84 o 
   8   5   3       16.27       15.67      8.76 o 
   9   5   3       26.35       32.08      9.48 o 
  10   5   3       22.17        7.32     12.78 o 
  11   5   3        0.02       -2.94      9.08 o 
  12   5   3        8.24        8.22      9.91 o 
  13   5   3        0.02      -14.68     12.64 o 
  -9   6   3        0.18        3.57     10.13 o 
  -8   6   3       11.88       10.23      9.79 o 
  -7   6   3        2.79        8.43      9.53 o 
  -6   6   3        0.42       10.18      7.61 o 
  -5   6   3        1.49        1.16      7.62 o 
  -4   6   3       14.25       24.85      6.89 o 
  -3   6   3        0.23        3.42      6.62 o 
  -2   6   3        2.23       12.26      6.24 o 
  -1   6   3        1.36        5.75      7.09 o 
   0   6   3        0.44        9.28     19.52 o 
   1   6   3        0.04       -3.80      8.02 o 
   2   6   3        8.96        5.34      8.30 o 
   3   6   3       34.06       22.42      8.25 o 
   4   6   3        2.95        3.18      7.40 o 
   5   6   3        5.16        4.41      7.51 o 
   6   6   3       38.54       23.33      9.63 o 
   7   6   3        2.38        3.33      8.18 o 
   8   6   3        0.17      -13.08     13.25 o 
   9   6   3        0.29       19.41     19.59 o 
 -21   0   4      132.80      177.97     38.88 o 
 -20   0   4       19.37       13.16     12.68 o 
 -19   0   4      124.71      164.44     59.19 o 
 -18   0   4      151.30      136.39     49.60 o 
 -17   0   4     1047.38     1005.58    124.36 o 
 -16   0   4      361.18      466.81     58.93 o 
 -15   0   4      169.19      179.58     60.33 o 
 -14   0   4      480.01      532.38     64.64 o 
 -13   0   4     1609.49     1397.16    167.86 o 
 -12   0   4     1572.64     1501.70    128.69 o 
 -11   0   4       28.17       64.30     24.70 o 
 -10   0   4     1445.18     1354.12    112.65 o 
  -9   0   4      297.99      340.05     32.27 o 
  -8   0   4     3248.71     2876.64    242.57 o 
  -7   0   4     7371.97     6833.97    588.17 o 
  -6   0   4     3692.68     3713.46    400.32 o 
  -5   0   4    13444.76    12678.92   1432.39 o 
  -4   0   4      645.18      764.34     86.54 o 
  -3   0   4      918.55      776.32     72.59 o 
  -2   0   4      946.48      886.99     81.95 o 
  -1   0   4     7005.10     7033.87    647.38 o 
   1   0   4     6492.99     6701.60    509.76 o 
   2   0   4     1325.91     1272.00    119.23 o 
   3   0   4     4090.56     5096.02    439.58 o 
   4   0   4    13068.87    13889.14   1161.57 o 
   5   0   4    10375.42    11163.37    930.20 o 
   6   0   4      634.89      610.33     72.49 o 
   7   0   4     5008.14     5028.18    584.71 o 
   8   0   4      977.41     1068.06    122.31 o 
   9   0   4     3122.72     3061.90    256.66 o 
  10   0   4       65.93       70.59     12.28 o 
  11   0   4     1275.82     1220.66    105.79 o 
  12   0   4     1053.41     1056.74     90.94 o 
  13   0   4        6.00       -1.23     25.66 o 
  14   0   4      876.76      847.93    102.04 o 
  15   0   4        2.04        8.10     13.08 o 
  16   0   4      155.13      150.15     33.30 o 
  17   0   4       76.89      136.26     66.70 o 
  18   0   4       25.54      -36.63     57.67 o 
  19   0   4        9.71        5.73     58.82 o 
  20   0   4       89.53       55.49     63.98 o 
  21   0   4      143.16       62.18    113.62 o 
 -21   1   4       30.38       10.95     14.38 o 
 -20   1   4      133.44      162.77     33.25 o 
 -19   1   4        1.26       27.77     15.87 o 
 -18   1   4      267.22      339.15     62.87 o 
 -17   1   4       25.46       40.42      9.30 o 
 -16   1   4      463.95      474.66     55.49 o 
 -15   1   4       17.38       39.71      6.70 o 
 -14   1   4      862.78      828.44     59.54 o 
 -13   1   4     1114.86     1138.67     79.02 o 
 -12   1   4      474.00      532.49     39.55 o 
 -11   1   4     1655.25     1613.52    137.82 o 
 -10   1   4       37.23       28.66      7.20 o 
  -9   1   4     5787.38     5318.25    374.24 o 
  -8   1   4     3273.96     3257.72    227.10 o 
  -7   1   4       60.90       39.54      6.37 o 
  -6   1   4      955.79      887.03     58.41 o 
  -5   1   4      105.72       90.40      7.47 o 
  -4   1   4    11289.71    11258.69    842.41 o 
  -3   1   4     2243.31     2558.44    236.99 o 
  -2   1   4     4540.19     4817.46    446.03 o 
  -1   1   4      109.24       90.48      6.25 o 
   0   1   4      140.18      148.58      9.02 o 
   1   1   4    16741.59    17862.33   1338.93 o 
   2   1   4      737.39      849.83     78.90 o 
   3   1   4     5931.94     6179.95    572.01 o 
   4   1   4     1126.02     1068.92     99.17 o 
   5   1   4     1791.16     1745.07    114.33 o 
   6   1   4      208.75      177.60     11.83 o 
   7   1   4      927.51      935.10     60.29 o 
   8   1   4     3641.55     3357.23    209.01 o 
   9   1   4      619.02      626.97     39.89 o 
  10   1   4     1297.74     1213.81     87.11 o 
  11   1   4      328.26      410.79     42.40 o 
  12   1   4     1500.80     1425.49    117.56 o 
  13   1   4      888.93      830.81     62.20 o 
  14   1   4        7.84       11.99     17.73 o 
  15   1   4      214.00      238.56     39.48 o 
  16   1   4       13.03       16.63     12.06 o 
  17   1   4      363.11      446.53     94.87 o 
  18   1   4      101.59      142.65     26.01 o 
  19   1   4       84.17       90.47     46.08 o 
  20   1   4       57.67      130.44     77.08 o 
 -20   2   4        0.45       -8.17      9.75 o 
 -19   2   4       31.41       47.18     15.05 o 
 -18   2   4        7.19       13.03     16.91 o 
 -17   2   4      190.05      197.74     15.48 o 
 -16   2   4       55.39       74.97      8.55 o 
 -15   2   4      156.07      153.42     13.75 o 
 -14   2   4        9.10        9.64      6.07 o 
 -13   2   4        8.39       17.03      5.78 o 
 -12   2   4     1649.52     1540.58    118.06 o 
 -11   2   4        0.11       -1.21      7.56 o 
 -10   2   4      790.00      772.22     72.76 o 
  -9   2   4      116.85      130.31     11.35 o 
  -8   2   4     1163.15     1132.84     86.96 o 
  -7   2   4      661.21      709.21     46.78 o 
  -6   2   4     1678.44     1756.45    115.39 o 
  -5   2   4     3516.57     3799.22    289.42 o 
  -4   2   4       16.57       18.07      2.89 o 
  -3   2   4     2282.95     2347.77    153.55 o 
  -2   2   4       18.98       15.86      2.51 o 
  -1   2   4     2589.00     2826.28    211.68 o 
   0   2   4     2000.25     2214.78    166.45 o 
   1   2   4      851.13      948.14     88.36 o 
   2   2   4     4476.98     4803.24    282.57 o 
   3   2   4      935.08     1067.87     70.11 o 
   4   2   4      863.28      872.03     66.81 o 
   5   2   4     1259.98     1326.60     77.70 o 
   6   2   4      153.93      144.93      9.23 o 
   7   2   4     1216.56     1143.58     66.89 o 
   8   2   4       14.87       19.94      3.53 o 
   9   2   4     3185.96     3057.67    233.26 o 
  10   2   4       26.13       29.91      4.61 o 
  11   2   4      122.27      135.50     15.32 o 
  12   2   4      306.08      292.08     29.22 o 
  13   2   4       21.77        0.11      7.42 o 
  14   2   4       50.76       69.22     11.03 o 
  15   2   4       24.77        9.69      8.67 o 
  16   2   4      183.31      188.66     20.61 o 
  17   2   4       38.69       52.95     11.36 o 
  18   2   4        1.33       -5.44     63.85 o 
  19   2   4        0.41        2.22     15.97 o 
 -19   3   4       11.53       39.86     10.89 o 
 -18   3   4       16.21       22.81      8.14 o 
 -17   3   4        0.26      -10.14      7.24 o 
 -16   3   4       33.49       26.34      7.34 o 
 -15   3   4       19.89       15.54      9.89 o 
 -14   3   4        0.75      -11.74      5.87 o 
 -13   3   4       94.36      102.08      9.81 o 
 -12   3   4      104.83      109.80     11.41 o 
 -11   3   4      186.79      198.80     17.23 o 
 -10   3   4        3.21        0.85      5.70 o 
  -9   3   4        2.43       10.31      5.49 o 
  -8   3   4      503.89      509.53     40.03 o 
  -7   3   4       77.16       95.54     11.37 o 
  -6   3   4      263.23      265.08     21.24 o 
  -5   3   4      347.57      345.80     23.38 o 
  -4   3   4       58.12       80.94      6.73 o 
  -3   3   4       52.19       49.94      4.49 o 
  -2   3   4       21.14       21.71      3.32 o 
  -1   3   4      420.32      457.88     27.65 o 
   0   3   4      131.41      143.38      8.56 o 
   1   3   4      307.47      330.91     17.11 o 
   2   3   4      368.72      391.14     23.35 o 
   3   3   4      281.17      304.94     18.44 o 
   4   3   4       13.54        9.45      3.37 o 
   5   3   4        6.11       15.33      5.83 o 
   6   3   4      151.79      183.57     25.84 o 
   7   3   4       46.44       36.77      7.53 o 
   8   3   4      372.52      360.35     28.39 o 
   9   3   4      190.98      166.28     14.64 o 
  10   3   4       31.75       22.65      6.70 o 
  11   3   4       20.56       16.81      6.95 o 
  12   3   4        3.05       -0.56      6.92 o 
  13   3   4       43.03       50.29     10.78 o 
  14   3   4       96.92      122.15     16.20 o 
  15   3   4       27.45       16.87     10.48 o 
  16   3   4        1.73        0.01      9.99 o 
  17   3   4       26.98       39.10     18.16 o 
  18   3   4        1.75       -0.10     10.94 o 
 -17   4   4        6.69        2.66     12.70 o 
 -16   4   4        0.70        2.59     10.09 o 
 -15   4   4       20.77       33.15      8.33 o 
 -14   4   4        4.39       10.50      9.13 o 
 -13   4   4        0.69      -15.87      7.93 o 
 -12   4   4       42.70       34.99      8.32 o 
 -11   4   4        7.01       10.09      8.99 o 
 -10   4   4      182.34      181.94     16.74 o 
  -9   4   4       35.70       50.60     13.51 o 
  -8   4   4        0.31       -6.78      5.96 o 
  -7   4   4        0.72        5.99      5.85 o 
  -6   4   4        1.05       -6.10      7.09 o 
  -5   4   4       19.62       31.02      6.40 o 
  -4   4   4       79.00       73.55      7.13 o 
  -3   4   4      798.75      827.26     54.63 o 
  -2   4   4       11.23       14.01      4.48 o 
  -1   4   4       16.43       21.24      4.30 o 
   0   4   4       14.56       16.76      3.51 o 
   1   4   4       58.70       75.05      5.33 o 
   2   4   4      205.10      199.01     10.88 o 
   3   4   4      151.03      172.68     10.35 o 
   4   4   4      120.71      109.08      9.96 o 
   5   4   4        4.81       -0.48      6.07 o 
   6   4   4       96.70       70.22      8.86 o 
   7   4   4       36.56       31.45      8.99 o 
   8   4   4       28.11       35.87     14.02 o 
   9   4   4        6.14        2.96      7.00 o 
  10   4   4       13.49        9.47      8.14 o 
  11   4   4       64.51       41.43     13.89 o 
  12   4   4        3.07        0.94      8.39 o 
  13   4   4       10.31       17.81     13.56 o 
  14   4   4        1.58        1.11     11.21 o 
  15   4   4        4.50       11.47     12.07 o 
  16   4   4        4.10       22.69     12.45 o 
 -14   5   4        1.39        1.80     10.44 o 
 -13   5   4        1.02        6.26     10.69 o 
 -12   5   4        6.44       14.46     16.65 o 
 -11   5   4        4.87       17.91      7.59 o 
 -10   5   4        4.47       -2.32      6.88 o 
  -9   5   4       21.52       21.74      7.35 o 
  -8   5   4        7.84       17.97      7.19 o 
  -7   5   4       10.91        5.19      6.82 o 
  -6   5   4       27.07       15.87      6.88 o 
  -5   5   4       13.78        9.53      6.58 o 
  -4   5   4       11.79       23.17      6.73 o 
  -3   5   4       73.40       90.33      7.99 o 
  -2   5   4       12.09       15.41      5.10 o 
  -1   5   4       21.38       22.17      4.66 o 
   0   5   4        7.60        3.18      4.32 o 
   1   5   4       13.32       12.46      4.97 o 
   2   5   4       76.12       70.32      8.13 o 
   3   5   4       65.60       68.81      8.15 o 
   4   5   4        1.33        2.22      7.23 o 
   5   5   4       15.40        3.93      7.10 o 
   6   5   4        8.30       -4.03     12.77 o 
   7   5   4        0.12       -1.26      8.04 o 
   8   5   4        7.10       21.22      8.81 o 
   9   5   4        8.75       27.02      8.86 o 
  10   5   4       16.38        1.64      9.74 o 
  11   5   4        1.76        7.83     12.44 o 
  12   5   4       17.66       22.71     12.51 o 
  13   5   4        0.29      -19.15     19.34 o 
  -9   6   4        0.30        7.82     10.16 o 
  -8   6   4        7.08        8.75      8.01 o 
  -7   6   4        0.14        5.71      7.82 o 
  -6   6   4        2.69       -1.24      9.36 o 
  -5   6   4        2.02       -5.76      7.33 o 
  -4   6   4       28.51       27.08      6.98 o 
  -3   6   4        0.06       12.60      8.00 o 
  -2   6   4        1.92       -5.13      7.18 o 
  -1   6   4        1.72        0.39      7.33 o 
   0   6   4       13.86       16.20     10.32 o 
   1   6   4        0.71       -2.11      8.06 o 
   2   6   4        0.10      -11.65      8.03 o 
   3   6   4       19.51       27.86      8.81 o 
   4   6   4       22.92       37.71      9.59 o 
   5   6   4        1.42       -8.66      8.72 o 
   6   6   4        6.18       15.04      9.30 o 
   7   6   4        0.63      -11.75      9.65 o 
   8   6   4       13.03       21.02      9.78 o 
 -21   1   5        8.27       -3.04      9.08 o 
 -20   1   5       36.61       57.60     19.89 o 
 -19   1   5       20.13       41.41     15.14 o 
 -18   1   5        0.40       26.57     12.28 o 
 -17   1   5        2.12        3.93     11.63 o 
 -16   1   5       47.49       84.33     17.91 o 
 -15   1   5       60.33       75.18     17.47 o 
 -14   1   5        0.38       21.14      9.02 o 
 -13   1   5       31.46       40.08     10.75 o 
 -12   1   5      335.42      389.65     39.23 o 
 -11   1   5      259.16      271.59     40.20 o 
 -10   1   5        9.90       11.51      5.82 o 
  -9   1   5      366.09      352.36     25.89 o 
  -8   1   5      295.78      268.68     18.21 o 
  -7   1   5     1727.72     1718.58    109.82 o 
  -6   1   5       64.30       57.43      4.59 o 
  -5   1   5      309.72      302.48     23.13 o 
  -4   1   5     4412.85     4360.41    394.52 o 
  -3   1   5      612.66      528.76     49.23 o 
  -2   1   5       13.96       15.56      2.56 o 
  -1   1   5       36.59       23.15      3.67 o 
   0   1   5     1424.85     1399.12     91.65 o 
   1   1   5     2524.57     2581.05    193.72 o 
   2   1   5     1709.03     1691.67    156.81 o 
   3   1   5      958.84     1034.30     96.01 o 
   4   1   5       59.13       55.38      4.96 o 
   5   1   5        3.57        4.94      2.31 o 
   6   1   5       33.02       33.28      3.08 o 
   7   1   5        7.83       14.62      4.12 o 
   8   1   5       64.77       61.78      4.99 o 
   9   1   5      426.23      420.22     31.15 o 
  10   1   5      399.90      405.39     30.07 o 
  11   1   5        1.28       10.68      4.26 o 
  12   1   5      255.08      269.16     38.71 o 
  13   1   5      194.34      185.99     30.33 o 
  14   1   5       47.49       74.05     14.91 o 
  15   1   5       11.86        0.78     19.77 o 
  16   1   5       46.75       39.59     26.67 o 
  17   1   5      127.09      166.36     30.39 o 
  18   1   5       58.63       77.84     26.82 o 
  19   1   5       22.84       59.94     63.97 o 
  20   1   5        4.96      -39.35     64.41 o 
 -20   2   5        5.11       15.49     19.16 o 
 -19   2   5        7.79       16.25     10.12 o 
 -18   2   5        7.04        5.29     17.28 o 
 -17   2   5      100.42       96.01      9.89 o 
 -16   2   5      257.01      235.65     17.71 o 
 -15   2   5       58.98       51.08      9.67 o 
 -14   2   5       83.32       57.56      8.25 o 
 -13   2   5        4.63        7.30      5.63 o 
 -12   2   5      729.37      644.76     51.08 o 
 -11   2   5      395.41      346.04     27.49 o 
 -10   2   5        1.67        2.77      4.58 o 
  -9   2   5      157.01      142.33     12.39 o 
  -8   2   5      277.12      272.55     18.92 o 
  -7   2   5      932.20      838.27     55.29 o 
  -6   2   5     2013.00     2095.50    137.55 o 
  -5   2   5      936.59      957.42     73.26 o 
  -4   2   5      144.31      124.69     10.13 o 
  -3   2   5      227.71      217.13     15.02 o 
  -2   2   5     1822.64     1883.26    170.29 o 
  -1   2   5        0.43        7.43      8.18 o 
   0   2   5     1545.52     1562.95    117.64 o 
   1   2   5      428.84      418.88     25.17 o 
   2   2   5      668.40      716.13     47.82 o 
   3   2   5      364.68      382.01     29.77 o 
   4   2   5     1780.02     1691.31    161.00 o 
   5   2   5     1922.51     1911.78    145.93 o 
   6   2   5      170.49      153.56     10.81 o 
   7   2   5       70.41       70.68      5.66 o 
   8   2   5      101.30       92.28      8.35 o 
   9   2   5     1028.27     1004.25     93.96 o 
  10   2   5      375.05      355.55     34.59 o 
  11   2   5       14.70       15.37      7.91 o 
  12   2   5      177.74      202.03     21.23 o 
  13   2   5       10.66        8.34      7.88 o 
  14   2   5       82.65       81.46     11.85 o 
  15   2   5       24.91       32.84     20.79 o 
  16   2   5       26.21       22.20     10.36 o 
  17   2   5       23.90       49.45     10.87 o 
  18   2   5        0.06        0.13     15.33 o 
  19   2   5        3.08       18.10     35.45 o 
 -19   3   5       41.81       44.24      9.27 o 
 -18   3   5        3.48        9.25      7.85 o 
 -17   3   5        2.76       11.21      7.47 o 
 -16   3   5       44.65       54.15      8.29 o 
 -15   3   5      119.21      105.51     10.37 o 
 -14   3   5       21.48       -4.71      6.88 o 
 -13   3   5      175.66      164.00     15.45 o 
 -12   3   5       14.65        7.34      6.63 o 
 -11   3   5       48.56       62.84      8.53 o 
 -10   3   5       47.29       49.39      7.48 o 
  -9   3   5      526.51      493.58     39.08 o 
  -8   3   5      512.60      481.89     38.08 o 
  -7   3   5      106.89      100.29     11.94 o 
  -6   3   5       13.09       11.83      3.83 o 
  -5   3   5       83.55       92.05      7.46 o 
  -4   3   5     1214.93     1224.31     80.78 o 
  -3   3   5     1530.15     1523.05    100.06 o 
  -2   3   5       14.19       22.56      3.39 o 
  -1   3   5        6.77        6.42      2.91 o 
   0   3   5       20.50       26.54      4.47 o 
   1   3   5     1345.98     1363.48    102.79 o 
   2   3   5      499.66      483.46     37.10 o 
   3   3   5      126.49      137.03     11.73 o 
   4   3   5      666.32      702.87     53.41 o 
   5   3   5      189.01      205.52     16.99 o 
   6   3   5     1422.66     1353.12    182.78 o 
   7   3   5      160.12      155.44     13.70 o 
   8   3   5      522.07      500.40     47.39 o 
   9   3   5       25.88       32.16      8.33 o 
  10   3   5       52.89       44.53      9.29 o 
  11   3   5       13.50        4.00      8.07 o 
  12   3   5      101.16       84.72     15.29 o 
  13   3   5      210.17      243.04     25.51 o 
  14   3   5       44.20       61.41     11.67 o 
  15   3   5       14.05       18.08     10.23 o 
  16   3   5        9.46       -6.24     12.44 o 
  17   3   5       13.84       32.63     11.28 o 
  18   3   5       19.19       28.99     54.92 o 
 -17   4   5       31.77       38.32     22.00 o 
 -16   4   5       16.87       -0.56     16.98 o 
 -15   4   5       15.07        4.22      9.93 o 
 -14   4   5       19.76        6.44      7.29 o 
 -13   4   5        0.42       -4.75      6.84 o 
 -12   4   5      246.39      261.44     22.84 o 
 -11   4   5      180.28      145.95     14.38 o 
 -10   4   5        0.99       -6.52      6.71 o 
  -9   4   5        3.40       -1.99      7.27 o 
  -8   4   5       21.19       25.19      6.94 o 
  -7   4   5      243.32      272.12     24.96 o 
  -6   4   5      107.59      105.41     10.97 o 
  -5   4   5       42.33       49.23      7.52 o 
  -4   4   5      475.28      435.28     29.76 o 
  -3   4   5      217.72      263.48     16.44 o 
  -2   4   5        4.78        7.53      4.06 o 
  -1   4   5        1.58        0.91      3.99 o 
   0   4   5       99.11       96.12      7.52 o 
   1   4   5      498.67      479.81     26.72 o 
   2   4   5        6.69        5.88      3.57 o 
   3   4   5        1.16       -0.89      4.69 o 
   4   4   5       86.46       82.73      9.15 o 
   5   4   5       66.83       60.42      8.17 o 
   6   4   5       61.21       47.76      7.80 o 
   7   4   5       21.36       31.20      7.05 o 
   8   4   5       56.13       30.22      7.64 o 
   9   4   5       92.12       82.67     12.82 o 
  10   4   5       59.54       61.73     11.92 o 
  11   4   5        0.09        2.99      9.71 o 
  12   4   5        4.77        4.98     10.06 o 
  13   4   5        1.38        5.00     11.33 o 
  14   4   5       35.40       46.56     12.73 o 
  15   4   5       15.42       25.20     12.16 o 
  16   4   5        6.32       22.80     27.23 o 
 -14   5   5        0.02        7.47     10.78 o 
 -13   5   5        2.04       -4.14      8.07 o 
 -12   5   5        0.04        3.56      7.60 o 
 -11   5   5        1.57        6.93      7.41 o 
 -10   5   5        1.54       -0.79      7.03 o 
  -9   5   5        2.25        2.62      7.26 o 
  -8   5   5        1.75        3.78      7.04 o 
  -7   5   5        0.02        4.86      7.64 o 
  -6   5   5        5.66        5.68      7.50 o 
  -5   5   5       46.19       34.85     10.26 o 
  -4   5   5      161.94      150.08     19.18 o 
  -3   5   5        3.83        2.47      5.68 o 
  -2   5   5        2.09        7.13      5.07 o 
  -1   5   5       12.58       16.18      4.84 o 
   0   5   5      189.90      197.72     14.95 o 
   1   5   5       82.99       81.82     10.45 o 
   2   5   5       56.25       42.92      8.25 o 
   3   5   5       35.15       38.66     12.83 o 
   4   5   5       18.80       15.10      7.34 o 
   5   5   5        7.10        4.16      9.07 o 
   6   5   5        0.51       -5.43      8.73 o 
   7   5   5        0.01       -0.90      9.49 o 
   8   5   5       40.99       42.91     11.09 o 
   9   5   5       36.88       51.16     23.79 o 
  10   5   5        3.44       -6.22     10.78 o 
  11   5   5        1.86        0.30     11.65 o 
  12   5   5        2.70       -1.11     11.94 o 
  13   5   5       12.08       17.29     12.86 o 
  -9   6   5        1.17       -1.05     13.61 o 
  -8   6   5        0.06        6.49      8.02 o 
  -7   6   5        3.59        5.64      7.90 o 
  -6   6   5       26.12       12.21     13.86 o 
  -5   6   5       28.31       22.32      7.75 o 
  -4   6   5        0.10       -5.06      9.15 o 
  -3   6   5       16.95       19.98      9.82 o 
  -2   6   5        9.46       22.96      7.90 o 
  -1   6   5        0.01       -0.70      7.40 o 
   0   6   5        1.49       -7.14      9.95 o 
   1   6   5        0.88        6.87     11.14 o 
   2   6   5        4.21       12.04      8.45 o 
   3   6   5        3.19       18.07      8.76 o 
   4   6   5        2.74       18.30     10.71 o 
   5   6   5        0.45       13.34      9.40 o 
   6   6   5        2.32       15.21      8.99 o 
   7   6   5        1.29       -1.53     12.83 o 
   8   6   5        3.23        8.98     18.79 o 
 -21   0   6       28.05       25.66     31.81 o 
 -20   0   6        6.64       29.52     28.32 o 
 -19   0   6       18.74       26.30     40.06 o 
 -18   0   6      425.13      518.38     65.68 o 
 -17   0   6        0.35       24.55     17.00 o 
 -16   0   6      917.92      981.91    121.62 o 
 -15   0   6      186.70      246.11     82.11 o 
 -14   0   6      134.17      108.65     28.07 o 
 -13   0   6       50.96       97.78     22.74 o 
 -12   0   6      246.09      241.32     62.71 o 
 -11   0   6     5570.20     5635.56    617.30 o 
 -10   0   6      596.32      590.70     68.30 o 
  -9   0   6     2362.83     2148.88    232.95 o 
  -8   0   6       29.35       20.23      7.41 o 
  -7   0   6     6918.63     5768.50    505.03 o 
  -6   0   6     3683.61     3411.58    290.31 o 
  -5   0   6       20.10       16.65      4.29 o 
  -4   0   6     1280.41     1221.57    139.06 o 
  -3   0   6      589.63      614.90     70.07 o 
  -2   0   6    34495.17    32951.68   2903.94 o 
  -1   0   6      594.75      482.84     61.07 o 
   0   0   6     1582.60     1434.41    172.82 o 
   1   0   6     3832.24     3359.08    403.08 o 
   2   0   6     1695.95     1747.49    155.78 o 
   3   0   6    10151.82     9901.28   1167.10 o 
   4   0   6      108.47      145.98     37.48 o 
   5   0   6     2192.63     2052.09    230.95 o 
   6   0   6      526.41      446.45     39.08 o 
   7   0   6       93.45      106.89     28.27 o 
   8   0   6     1102.98     1113.99     96.30 o 
   9   0   6      678.95      696.33     62.98 o 
  10   0   6     3920.12     3949.80    349.62 o 
  11   0   6      414.13      439.58     39.52 o 
  12   0   6      314.29      289.51     28.13 o 
  13   0   6      228.30      233.80     37.52 o 
  14   0   6      985.82     1013.40    235.01 o 
  15   0   6      679.80      656.58    159.99 o 
  16   0   6        3.22      -61.76     52.89 o 
  17   0   6      300.95      142.69    110.71 o 
  18   0   6       22.14      -30.16     57.99 o 
  19   0   6       96.64      -18.10    109.16 o 
  20   0   6        5.86     -137.81    109.17 o 
 -21   1   6        0.39        7.56      9.77 o 
 -20   1   6      106.34      116.30     21.34 o 
 -19   1   6      188.60      228.33     45.79 o 
 -18   1   6        3.18       15.22     13.48 o 
 -17   1   6      127.06      144.61     20.32 o 
 -16   1   6       34.19       42.52      9.04 o 
 -15   1   6     1219.62     1176.23     99.05 o 
 -14   1   6      327.91      393.26     29.82 o 
 -13   1   6      117.83      135.46     15.08 o 
 -12   1   6      469.53      519.41     37.13 o 
 -11   1   6      628.24      591.02     53.23 o 
 -10   1   6     3700.20     3473.30    247.85 o 
  -9   1   6      286.74      303.59     23.43 o 
  -8   1   6     1972.63     1942.02    116.28 o 
  -7   1   6     4000.38     3973.18    247.16 o 
  -6   1   6     3336.26     3243.05    237.34 o 
  -5   1   6     1208.22     1051.53     78.08 o 
  -4   1   6      260.81      267.41     24.78 o 
  -3   1   6     8570.64     8936.06   1142.82 o 
  -2   1   6     3000.02     3163.46    292.91 o 
  -1   1   6      121.18      100.65      9.89 o 
   0   1   6      802.15      784.92     60.12 o 
   1   1   6     7359.92     7937.87    734.39 o 
   2   1   6    13736.53    14574.52   1953.97 o 
   3   1   6      543.77      584.58     54.44 o 
   4   1   6      461.67      414.99     37.30 o 
   5   1   6       45.32       57.46     11.61 o 
   6   1   6     3327.82     3247.29    291.94 o 
   7   1   6     4303.27     4445.14    319.86 o 
   8   1   6      188.41      193.76     34.23 o 
   9   1   6     2503.20     2532.14    183.53 o 
  10   1   6       10.69       19.15      4.11 o 
  11   1   6      652.55      608.26     51.30 o 
  12   1   6      204.28      260.04     51.61 o 
  13   1   6       44.51       41.94      8.01 o 
  14   1   6      457.84      509.97     63.66 o 
  15   1   6        6.16       -2.26     22.01 o 
  16   1   6       33.38       50.53     26.92 o 
  17   1   6        0.01      -30.59     55.56 o 
  18   1   6       85.61      103.33    121.91 o 
  19   1   6       17.92        6.66     64.30 o 
  20   1   6        0.52      -78.02    119.46 o 
 -20   2   6       38.69       28.81     12.89 o 
 -19   2   6       26.52       36.74     10.77 o 
 -18   2   6      111.70      118.25     36.96 o 
 -17   2   6        4.16       -0.29      6.66 o 
 -16   2   6      244.79      238.60     20.69 o 
 -15   2   6       11.11        7.33      6.62 o 
 -14   2   6      172.69      206.34     18.02 o 
 -13   2   6       54.75       55.57      7.88 o 
 -12   2   6       59.00       61.10      8.72 o 
 -11   2   6      849.35      843.84     64.56 o 
 -10   2   6       20.92       17.90      6.69 o 
  -9   2   6      180.49      202.63     16.86 o 
  -8   2   6      124.92      125.56      9.31 o 
  -7   2   6      763.94      846.63     55.79 o 
  -6   2   6     1544.34     1546.41    101.62 o 
  -5   2   6       56.06       64.17      6.01 o 
  -4   2   6     1599.20     1550.97    118.32 o 
  -3   2   6       45.19       62.86      5.83 o 
  -2   2   6     1505.86     1521.78    137.43 o 
  -1   2   6      789.87      772.92     50.92 o 
   0   2   6      116.01      116.85      7.50 o 
   1   2   6     3481.40     3600.51    211.46 o 
   2   2   6     1958.28     2085.25    112.34 o 
   3   2   6     1582.83     1549.26    116.52 o 
   4   2   6       24.11       26.62      7.34 o 
   5   2   6      838.08      807.35    109.35 o 
   6   2   6      668.59      663.79     62.38 o 
   7   2   6        5.11        6.87      5.15 o 
   8   2   6        8.42       11.31      5.41 o 
   9   2   6      253.82      234.91     23.70 o 
  10   2   6      970.96      898.41     84.32 o 
  11   2   6      161.38      150.30     16.54 o 
  12   2   6       53.03       60.62     13.21 o 
  13   2   6       88.09       98.63     28.77 o 
  14   2   6       68.33       50.31     20.08 o 
  15   2   6      173.23      149.64     17.45 o 
  16   2   6        0.59        7.15      9.29 o 
  17   2   6       33.65       14.50     15.37 o 
  18   2   6        0.07        1.39     35.42 o 
  19   2   6       42.35      -20.00    120.66 o 
 -19   3   6       19.58       21.48     13.62 o 
 -18   3   6        3.57        3.25      7.93 o 
 -17   3   6        7.22        7.48      7.55 o 
 -16   3   6        5.56       11.83      7.14 o 
 -15   3   6       90.84       84.75     10.71 o 
 -14   3   6        0.77       -4.95      8.53 o 
 -13   3   6       45.53       45.61      8.49 o 
 -12   3   6       40.23       44.25     11.02 o 
 -11   3   6        7.37        4.80      6.44 o 
 -10   3   6      271.15      285.68     23.71 o 
  -9   3   6       57.54       76.09      8.79 o 
  -8   3   6      492.95      539.10     42.40 o 
  -7   3   6        3.74        1.16      4.68 o 
  -6   3   6        3.04        2.36      4.09 o 
  -5   3   6      517.33      541.47     35.94 o 
  -4   3   6       24.01       37.47      4.50 o 
  -3   3   6      359.74      381.19     23.03 o 
  -2   3   6        3.50       14.55      3.91 o 
  -1   3   6      486.29      518.93     39.35 o 
   0   3   6       47.09       38.05      5.46 o 
   1   3   6        3.15        1.73      4.90 o 
   2   3   6      343.73      321.20     25.19 o 
   3   3   6       20.16       18.98      4.05 o 
   4   3   6      438.57      419.57     32.44 o 
   5   3   6        6.60        3.44      4.65 o 
   6   3   6      328.72      286.40     28.45 o 
   7   3   6       14.92       15.31      6.80 o 
   8   3   6       48.14       65.42      9.98 o 
   9   3   6      219.14      215.09     22.62 o 
  10   3   6        9.52        7.90      7.84 o 
  11   3   6      115.15       81.76     12.17 o 
  12   3   6        1.13        6.44      8.49 o 
  13   3   6        9.08       11.21      9.12 o 
  14   3   6       20.29       21.80     10.68 o 
  15   3   6       26.56       57.29     11.90 o 
  16   3   6        3.15        7.77     21.15 o 
  17   3   6        3.76       -6.47     10.85 o 
  18   3   6        3.38       16.10     11.62 o 
 -17   4   6        0.06       -9.51      8.28 o 
 -16   4   6        7.49       -4.04     11.15 o 
 -15   4   6        4.22       -3.46      7.57 o 
 -14   4   6       31.70       17.00      7.25 o 
 -13   4   6       28.62       20.82      8.37 o 
 -12   4   6        0.73        2.04      7.34 o 
 -11   4   6        0.32      -10.52      7.40 o 
 -10   4   6       43.22       52.80      8.79 o 
  -9   4   6        3.90        5.29      6.97 o 
  -8   4   6      244.61      257.30     30.90 o 
  -7   4   6       57.07       57.74      8.28 o 
  -6   4   6        0.68       -3.11      5.95 o 
  -5   4   6      140.24      167.01     15.10 o 
  -4   4   6       47.28       51.97      6.19 o 
  -3   4   6        0.42        3.56      5.99 o 
  -2   4   6        1.22        0.42      3.96 o 
  -1   4   6       21.04       39.27      4.94 o 
   0   4   6       40.03       44.33      5.18 o 
   1   4   6      111.62      111.34      7.50 o 
   2   4   6        2.06       -9.32      4.66 o 
   3   4   6      175.59      201.35     14.58 o 
   4   4   6        4.72        0.21     10.23 o 
   5   4   6        1.54        9.83      7.67 o 
   6   4   6       10.28        4.10      7.72 o 
   7   4   6       97.25       71.23     11.43 o 
   8   4   6       88.13       72.51     12.55 o 
   9   4   6        5.24       24.21     12.07 o 
  10   4   6        1.96        4.18      9.31 o 
  11   4   6       12.72       18.33     10.28 o 
  12   4   6        6.69        8.07      9.81 o 
  13   4   6       20.89       10.36     11.48 o 
  14   4   6        9.50       -2.54     11.13 o 
  15   4   6        0.27       10.70     11.75 o 
  16   4   6       14.54       12.45     18.72 o 
 -14   5   6       17.25       23.81     20.26 o 
 -13   5   6        0.03       -5.63      8.07 o 
 -12   5   6        6.13        7.52      7.86 o 
 -11   5   6        1.25        5.57      7.31 o 
 -10   5   6        0.11        1.18      7.68 o 
  -9   5   6       39.10       38.08     13.84 o 
  -8   5   6        8.37       15.48      8.76 o 
  -7   5   6        0.12       24.17      8.15 o 
  -6   5   6       20.66       14.01      7.71 o 
  -5   5   6        4.16        7.16      7.74 o 
  -4   5   6       50.37       59.54      9.00 o 
  -3   5   6       49.36       43.06      8.33 o 
  -2   5   6      116.72      113.82      8.93 o 
  -1   5   6       39.03       40.58     10.88 o 
   0   5   6        0.61       -2.33      5.86 o 
   1   5   6       78.96       97.26      9.47 o 
   2   5   6        2.29        6.22      7.11 o 
   3   5   6        0.09       -2.56      6.99 o 
   4   5   6       89.91       87.78     14.51 o 
   5   5   6        0.53       -0.05      7.31 o 
   6   5   6       41.76       56.72     10.16 o 
   7   5   6        8.67       -0.93      9.72 o 
   8   5   6        2.96        2.29     10.16 o 
   9   5   6        0.07        5.22     10.57 o 
  10   5   6        6.02        7.25     11.14 o 
  11   5   6        0.00        6.82     14.24 o 
  12   5   6        0.73      -12.12     11.72 o 
  -8   6   6        1.49       13.14      8.14 o 
  -7   6   6       30.28       49.16      9.77 o 
  -6   6   6        1.75       -1.07     12.17 o 
  -5   6   6        4.22       -3.23      9.04 o 
  -4   6   6        7.66       -2.35      9.60 o 
  -3   6   6       38.55       55.55     25.92 o 
  -2   6   6        7.80       16.44      7.63 o 
  -1   6   6        3.37       -3.98      7.38 o 
   0   6   6        0.33        5.57      8.12 o 
   1   6   6        7.05       -9.36      8.37 o 
   2   6   6        4.04       -4.07     10.37 o 
   3   6   6       18.09       13.58      8.45 o 
   4   6   6        0.66       15.65     10.15 o 
   5   6   6        0.04        3.05      8.86 o 
   6   6   6        4.28        3.50      9.03 o 
   7   6   6        2.79       14.94      9.57 o 
 -21   1   7        0.49       10.93     19.37 o 
 -20   1   7        0.13       31.05     10.07 o 
 -19   1   7       61.44       85.79     31.53 o 
 -18   1   7       38.13       64.01     16.10 o 
 -17   1   7        3.47       24.72     10.71 o 
 -16   1   7        4.74       27.15     11.73 o 
 -15   1   7       38.00      168.45     45.74 o 
 -14   1   7      101.38      117.62     23.26 o 
 -13   1   7       79.50       63.46      7.74 o 
 -12   1   7      462.33      414.32     31.14 o 
 -11   1   7       72.47       75.58     16.98 o 
 -10   1   7      239.11      239.96     15.89 o 
  -9   1   7      722.86      689.81     48.87 o 
  -8   1   7        5.59       13.71      7.78 o 
  -7   1   7       60.15      109.80     13.44 o 
  -6   1   7      232.98      210.33     16.49 o 
  -5   1   7      894.50      838.27     52.96 o 
  -4   1   7      998.12      983.36     70.84 o 
  -3   1   7      904.98      846.67     78.68 o 
  -2   1   7      385.67      368.99     28.57 o 
  -1   1   7      493.02      529.95     39.97 o 
   0   1   7      134.97      147.25     10.08 o 
   1   1   7     1698.04     1863.95    139.96 o 
   2   1   7     1141.43     1068.73    131.94 o 
   3   1   7       23.55       39.10      8.09 o 
   4   1   7       63.97       73.60     10.50 o 
   5   1   7       97.68      117.85     15.83 o 
   6   1   7      648.33      681.69     48.98 o 
   7   1   7     1155.18     1202.59     86.50 o 
   8   1   7      353.82      378.78     24.39 o 
   9   1   7        2.32       10.17      3.66 o 
  10   1   7       82.08       84.12      9.95 o 
  11   1   7      127.24      154.32     19.14 o 
  12   1   7       51.03       71.57      9.70 o 
  13   1   7       23.74       33.52     11.92 o 
  14   1   7       53.65       61.40      9.62 o 
  15   1   7       17.63       14.97     15.85 o 
  16   1   7        5.17      -37.72     54.81 o 
  17   1   7        3.04       -2.11     60.31 o 
  18   1   7        0.28        9.70     62.98 o 
  19   1   7        1.39       -7.56     64.20 o 
 -20   2   7        1.65       -2.78     10.20 o 
 -19   2   7        6.21       14.74     16.17 o 
 -18   2   7      111.17      104.42     15.45 o 
 -17   2   7      104.45      104.72     12.17 o 
 -16   2   7        0.47        0.11      7.14 o 
 -15   2   7        4.13        8.27      8.98 o 
 -14   2   7       16.84       14.61     12.18 o 
 -13   2   7      351.25      337.13     27.51 o 
 -12   2   7       14.80       15.21      6.02 o 
 -11   2   7      266.05      256.02     24.83 o 
 -10   2   7      474.34      406.97     32.04 o 
  -9   2   7        1.91        5.52      4.56 o 
  -8   2   7        7.08        3.84      3.17 o 
  -7   2   7      402.19      374.80     25.46 o 
  -6   2   7      720.98      715.07     97.00 o 
  -5   2   7     1418.34     1427.51    132.41 o 
  -4   2   7      158.35      151.16     12.34 o 
  -3   2   7      188.80      213.83     16.86 o 
  -2   2   7     2337.02     2289.55    171.72 o 
  -1   2   7     1432.47     1403.22     91.91 o 
   0   2   7       15.35       26.28      3.24 o 
   1   2   7      167.80      226.91     13.90 o 
   2   2   7       90.66       94.64      7.29 o 
   3   2   7     2099.05     2088.40    157.01 o 
   4   2   7      856.12      942.36     87.84 o 
   5   2   7        5.76        9.65      4.96 o 
   6   2   7      549.37      571.91     43.57 o 
   7   2   7        0.87       -1.55      5.21 o 
   8   2   7      500.02      466.50     44.51 o 
   9   2   7       32.19       43.08      7.83 o 
  10   2   7        6.00        5.16      7.49 o 
  11   2   7      144.28      183.48     19.38 o 
  12   2   7        5.53       -1.83     24.19 o 
  13   2   7       23.72       45.75     32.08 o 
  14   2   7       31.25       27.55     22.37 o 
  15   2   7      144.78      156.71     21.16 o 
  16   2   7       50.84       64.32     18.77 o 
  17   2   7        0.23      -16.41     29.09 o 
  18   2   7       18.94      -69.43    115.47 o 
  19   2   7        2.66      -51.56    122.96 o 
 -19   3   7       24.41       25.32      8.87 o 
 -18   3   7        7.92        6.02      8.02 o 
 -17   3   7        1.03        7.12      7.67 o 
 -16   3   7        3.43       -1.65      7.82 o 
 -15   3   7       41.27       55.95     13.79 o 
 -14   3   7      283.17      262.09     32.42 o 
 -13   3   7       41.08       41.73      8.32 o 
 -12   3   7        6.56       13.59     10.79 o 
 -11   3   7        6.87        2.18      6.53 o 
 -10   3   7      505.69      547.62     43.27 o 
  -9   3   7      340.15      317.18     26.12 o 
  -8   3   7       10.90        7.59      6.28 o 
  -7   3   7      414.65      371.57     29.89 o 
  -6   3   7        3.99        1.08      3.63 o 
  -5   3   7      950.68      998.87     66.09 o 
  -4   3   7     1366.87     1396.55     91.97 o 
  -3   3   7      147.75      166.33     13.79 o 
  -2   3   7      235.79      205.02     16.41 o 
  -1   3   7       26.45       35.43      4.91 o 
   0   3   7      210.28      250.72     19.72 o 
   1   3   7       70.93       63.14      8.35 o 
   2   3   7      168.46      201.63     16.44 o 
   3   3   7     1361.41     1403.82     92.44 o 
   4   3   7       29.88       21.18      5.69 o 
   5   3   7      176.40      165.64     14.03 o 
   6   3   7      527.80      480.46     45.87 o 
   7   3   7      122.93      133.70     15.06 o 
   8   3   7       48.80       53.94     17.60 o 
   9   3   7       21.02       30.00      8.35 o 
  10   3   7        9.16       21.05      8.22 o 
  11   3   7      144.99      155.66     18.01 o 
  12   3   7      157.46      152.39     18.02 o 
  13   3   7       31.06       37.05     10.39 o 
  14   3   7       21.47       27.41     10.32 o 
  15   3   7        0.36       18.06     12.91 o 
  16   3   7       19.22       10.36     18.07 o 
  17   3   7        5.88       12.42     10.93 o 
 -17   4   7       19.33       19.66     10.96 o 
 -16   4   7       11.73       -9.45      9.67 o 
 -15   4   7        6.01       -7.91      7.60 o 
 -14   4   7        6.05        2.64      8.32 o 
 -13   4   7       11.56        4.84      8.24 o 
 -12   4   7       11.92       10.20      7.73 o 
 -11   4   7       50.71       34.25      8.63 o 
 -10   4   7       34.14       29.44      8.04 o 
  -9   4   7       25.95       49.61     11.87 o 
  -8   4   7       12.05       11.49      6.88 o 
  -7   4   7        5.56       12.17      8.77 o 
  -6   4   7       92.14       96.38     14.75 o 
  -5   4   7       80.47       79.56      9.04 o 
  -4   4   7       27.43       33.30      5.41 o 
  -3   4   7       30.82       41.64      5.08 o 
  -2   4   7      538.84      536.52     35.54 o 
  -1   4   7      216.20      220.88     14.21 o 
   0   4   7        0.09        5.20      5.23 o 
   1   4   7       69.29       83.51      8.05 o 
   2   4   7       37.45       25.28      5.47 o 
   3   4   7      228.91      213.07     15.74 o 
   4   4   7      568.66      580.57     45.55 o 
   5   4   7      132.73      133.05     36.34 o 
   6   4   7       45.13       41.87     14.04 o 
   7   4   7       46.14       39.04      9.60 o 
   8   4   7       45.96       36.14     13.42 o 
   9   4   7        1.64        5.40     10.91 o 
  10   4   7       51.14       51.67     11.30 o 
  11   4   7       25.00       42.94     11.31 o 
  12   4   7       30.39       50.18     12.17 o 
  13   4   7        4.36       -9.70     13.87 o 
  14   4   7        2.11       12.79     12.19 o 
  15   4   7       38.72       57.41     21.72 o 
 -13   5   7        6.30       -0.97      8.11 o 
 -12   5   7       17.01       14.64      8.08 o 
 -11   5   7        6.14       17.14      9.72 o 
 -10   5   7       48.27       75.34     17.46 o 
  -9   5   7       51.83       51.09      9.65 o 
  -8   5   7        7.57       29.32      8.55 o 
  -7   5   7        7.76      -14.94      7.47 o 
  -6   5   7       30.72       32.69     17.58 o 
  -5   5   7       57.59       70.02     10.07 o 
  -4   5   7        0.35        0.20      7.24 o 
  -3   5   7       27.28       30.45     19.16 o 
  -2   5   7       71.18       58.80     12.80 o 
  -1   5   7       89.60       64.27      9.67 o 
   0   5   7        8.95       -3.17      6.08 o 
   1   5   7       33.89       22.64      6.48 o 
   2   5   7        2.94       16.58      7.41 o 
   3   5   7        3.89      -12.33      6.91 o 
   4   5   7       10.88       16.19      7.61 o 
   5   5   7        0.41        4.71      7.36 o 
   6   5   7        0.54       -2.91      7.40 o 
   7   5   7       16.77        2.26      8.14 o 
   8   5   7        1.32       -1.24     10.01 o 
   9   5   7        7.84       12.79     10.82 o 
  10   5   7       32.60       17.41     18.43 o 
  11   5   7        3.53       22.16     21.69 o 
  12   5   7        7.60       -2.76     11.89 o 
  -8   6   7        7.77       25.65     10.24 o 
  -7   6   7       10.04        8.77      9.76 o 
  -6   6   7       11.87       40.43     10.55 o 
  -5   6   7        0.13       15.96     10.07 o 
  -4   6   7       11.80       11.65     13.18 o 
  -3   6   7        2.41       13.56      9.74 o 
  -2   6   7       26.76       15.61      9.72 o 
  -1   6   7        0.46       13.04      7.73 o 
   0   6   7        1.74       11.65      8.34 o 
   1   6   7        1.48       -0.16      8.20 o 
   2   6   7        3.26        4.53      8.89 o 
   3   6   7       27.54       26.54      9.08 o 
   4   6   7        0.04       21.96      9.15 o 
   5   6   7        0.48       16.64      9.11 o 
   6   6   7       21.49       13.10      9.36 o 
 -21   0   8       25.71       32.44     20.73 o 
 -20   0   8       31.75       47.70     22.03 o 
 -19   0   8       14.58       36.63     16.76 o 
 -18   0   8      201.02      225.93     62.72 o 
 -17   0   8      353.85      359.00     58.46 o 
 -16   0   8        0.09        5.76     29.87 o 
 -15   0   8      437.84      521.88    101.38 o 
 -14   0   8       45.05       58.88     12.64 o 
 -13   0   8     3769.99     3630.41    443.52 o 
 -12   0   8      723.74      719.55     61.89 o 
 -11   0   8      190.81      362.91     94.64 o 
 -10   0   8     1954.54     1978.48    216.61 o 
  -9   0   8      369.29      332.96     42.52 o 
  -8   0   8     4026.23     3895.00    322.79 o 
  -7   0   8      964.53      872.81     74.98 o 
  -6   0   8     4799.86     4737.41    413.65 o 
  -5   0   8     4794.63     4738.67    414.36 o 
  -4   0   8      243.93      347.56     31.56 o 
  -3   0   8     1138.78     1009.35    117.42 o 
  -2   0   8       46.31       20.40     31.26 o 
  -1   0   8     6997.97     6389.19    792.57 o 
   0   0   8     4483.38     4328.87    529.85 o 
   1   0   8     1851.99     1685.63    148.40 o 
   2   0   8      199.68      212.75     20.28 o 
   3   0   8     6175.61     6510.79    477.39 o 
   4   0   8     9105.18     9496.36    690.80 o 
   5   0   8      884.60      957.39     85.85 o 
   6   0   8      901.06      892.59     77.79 o 
   7   0   8      697.43      831.29     74.39 o 
   8   0   8     1251.29     1243.30    115.13 o 
   9   0   8     1041.85     1104.94    102.50 o 
  10   0   8        2.28       27.90     30.33 o 
  11   0   8     1292.90     1361.13    168.96 o 
  12   0   8       18.59       30.58      8.99 o 
  13   0   8       22.62      -12.12     79.04 o 
  14   0   8      368.03      360.00    148.86 o 
  15   0   8       17.37     -144.76     89.52 o 
  16   0   8      102.97      -87.88     96.01 o 
  17   0   8        0.73     -107.43     98.04 o 
  18   0   8       15.07      -88.39    101.44 o 
  19   0   8        1.10     -111.85     99.96 o 
 -21   1   8       87.68       84.93     32.44 o 
 -20   1   8       61.54       65.54     27.61 o 
 -19   1   8       14.39       26.08      9.23 o 
 -18   1   8      185.33      290.86     60.09 o 
 -17   1   8       14.81       12.76      8.72 o 
 -16   1   8      370.48      465.07     66.96 o 
 -15   1   8        2.07       15.48     13.18 o 
 -14   1   8      671.65      687.13     58.30 o 
 -13   1   8      234.50      268.04     25.97 o 
 -12   1   8       51.61       59.61     16.68 o 
 -11   1   8      460.46      476.75     29.97 o 
 -10   1   8      421.55      456.35     39.52 o 
  -9   1   8     3346.36     3061.28    214.21 o 
  -8   1   8       32.00       47.94      9.35 o 
  -7   1   8      490.35      448.11     33.19 o 
  -6   1   8       61.16       71.32      5.60 o 
  -5   1   8     2372.95     2171.67    139.57 o 
  -4   1   8     5644.30     5027.91    322.47 o 
  -3   1   8        8.93        5.56      8.52 o 
  -2   1   8     3608.88     3294.33    241.33 o 
  -1   1   8      217.80      221.01     14.90 o 
   0   1   8     2822.16     2865.19    165.40 o 
   1   1   8     4064.48     4178.82    363.21 o 
   2   1   8      305.31      300.32     23.29 o 
   3   1   8     2238.98     2152.90    138.49 o 
   4   1   8       71.27       93.70     12.57 o 
   5   1   8      933.75      863.89     62.01 o 
   6   1   8       10.18       14.57      8.51 o 
   7   1   8      890.89      836.12     60.80 o 
   8   1   8      785.84      761.65     55.72 o 
   9   1   8       10.16       26.41     13.65 o 
  10   1   8      443.41      413.89     39.65 o 
  11   1   8      720.38      612.54     54.36 o 
  12   1   8      841.40      805.26     70.67 o 
  13   1   8       87.59      143.05     15.46 o 
  14   1   8       18.41       12.74     17.79 o 
  15   1   8       36.05       19.19     57.03 o 
  16   1   8       78.50       25.05     80.20 o 
  17   1   8      155.49      196.11     96.90 o 
  18   1   8        2.35      -33.97     61.43 o 
  19   1   8       53.86       38.46     90.00 o 
 -20   2   8        1.96        7.50     13.16 o 
 -19   2   8        1.05        5.79     10.33 o 
 -18   2   8       96.37      105.34     17.22 o 
 -17   2   8      154.80      154.33     15.37 o 
 -16   2   8        1.45       -4.77     12.46 o 
 -15   2   8       81.37      104.44     11.61 o 
 -14   2   8       42.96       48.08     11.94 o 
 -13   2   8      166.32      197.33     17.26 o 
 -12   2   8      387.53      344.06     27.97 o 
 -11   2   8      363.87      334.02     26.89 o 
 -10   2   8      852.12      792.31     60.52 o 
  -9   2   8        3.74        5.52      4.75 o 
  -8   2   8     1558.53     1520.92    114.83 o 
  -7   2   8      526.09      525.37     40.18 o 
  -6   2   8      599.04      630.15     58.96 o 
  -5   2   8      506.04      526.32     48.64 o 
  -4   2   8      282.90      304.55     28.89 o 
  -3   2   8      247.83      257.79     17.72 o 
  -2   2   8      180.50      211.12     16.79 o 
  -1   2   8     2940.07     3148.96    206.03 o 
   0   2   8      301.53      310.27     18.88 o 
   1   2   8       23.04       39.08      3.96 o 
   2   2   8     1133.50     1168.61     76.72 o 
   3   2   8     1359.05     1380.75    105.61 o 
   4   2   8      338.49      335.95     31.99 o 
   5   2   8       61.74       74.55      8.86 o 
   6   2   8      396.22      332.31     25.71 o 
   7   2   8      227.01      214.43     19.29 o 
   8   2   8      241.60      217.75     22.02 o 
   9   2   8     1286.91     1134.27    106.03 o 
  10   2   8        7.46        0.31      6.61 o 
  11   2   8       88.61       78.74     34.37 o 
  12   2   8       35.17       41.10     28.76 o 
  13   2   8       38.06       20.83     26.62 o 
  14   2   8        2.33        6.71     33.53 o 
  15   2   8       29.84       19.38     28.86 o 
  16   2   8       59.67       76.04     12.35 o 
  17   2   8        0.89      -73.27    114.51 o 
  18   2   8        2.17      -72.70    120.29 o 
 -19   3   8       12.22       15.06     12.42 o 
 -18   3   8        6.08       18.04      8.05 o 
 -17   3   8        5.88       -7.79     16.28 o 
 -16   3   8       21.81       30.15      8.81 o 
 -15   3   8       19.45        9.39      7.80 o 
 -14   3   8       20.85        9.79     12.38 o 
 -13   3   8        0.17       -1.09      8.51 o 
 -12   3   8       41.91       46.66      8.24 o 
 -11   3   8       17.91       16.34      6.89 o 
 -10   3   8       11.12       18.70      6.45 o 
  -9   3   8       35.91       52.17     10.07 o 
  -8   3   8       24.39       25.22      6.38 o 
  -7   3   8      106.70      120.16     11.27 o 
  -6   3   8       37.19       46.77      5.42 o 
  -5   3   8      565.23      590.99     39.29 o 
  -4   3   8        2.25        5.76      5.27 o 
  -3   3   8       28.35       32.58      5.03 o 
  -2   3   8      341.88      312.62     24.01 o 
  -1   3   8        9.16       13.42      4.55 o 
   0   3   8      125.89      144.45     15.04 o 
   1   3   8        2.85        0.66      3.80 o 
   2   3   8      107.71      102.17      8.22 o 
   3   3   8      449.10      409.81     27.84 o 
   4   3   8       57.79       49.86      5.74 o 
   5   3   8       44.69       56.92      7.15 o 
   6   3   8       17.49       14.60      6.55 o 
   7   3   8      138.53      110.88     19.10 o 
   8   3   8        8.34        8.40      7.23 o 
   9   3   8       70.85       61.18     10.32 o 
  10   3   8       40.03       12.28      8.15 o 
  11   3   8        0.65        1.93      7.78 o 
  12   3   8       12.93        5.92     13.68 o 
  13   3   8        2.50        1.23     11.09 o 
  14   3   8       27.33       37.77     10.63 o 
  15   3   8       11.58        8.51     10.38 o 
  16   3   8        4.48       23.32     15.07 o 
  17   3   8       10.71       10.32     10.70 o 
 -16   4   8       20.58       10.85      8.11 o 
 -15   4   8       28.44        8.74      9.66 o 
 -14   4   8        4.69       -8.47      8.26 o 
 -13   4   8        0.08        9.44      8.29 o 
 -12   4   8       14.50       26.72      8.95 o 
 -11   4   8        0.80        6.40      7.96 o 
 -10   4   8       93.51       77.51     10.02 o 
  -9   4   8       34.19       32.25     12.42 o 
  -8   4   8       22.95       28.21      7.52 o 
  -7   4   8       72.68       77.94      9.56 o 
  -6   4   8       11.85       15.94      7.12 o 
  -5   4   8        2.02        2.40      7.26 o 
  -4   4   8       29.54       30.38      8.73 o 
  -3   4   8      472.66      435.96     29.43 o 
  -2   4   8        0.37       -5.76      4.72 o 
  -1   4   8       43.44       53.85      6.64 o 
   0   4   8       97.33      113.84      9.70 o 
   1   4   8       73.10       68.09      7.22 o 
   2   4   8       97.10       73.69     11.50 o 
   3   4   8       11.17        6.89      5.20 o 
   4   4   8      150.65      133.92     12.87 o 
   5   4   8       15.60       19.26      6.46 o 
   6   4   8       29.08        9.39     14.56 o 
   7   4   8       25.76        9.95      8.68 o 
   8   4   8       31.31       22.00      9.08 o 
   9   4   8        4.06       12.92      8.98 o 
  10   4   8        0.65        8.78      9.74 o 
  11   4   8       60.35       63.26     12.64 o 
  12   4   8        4.44       13.98     10.84 o 
  13   4   8       11.76       16.23     11.08 o 
  14   4   8        0.00       23.30     11.89 o 
  15   4   8        0.14       -6.46     22.44 o 
 -13   5   8        2.40       17.76      9.21 o 
 -12   5   8       12.11       -1.70     14.41 o 
 -11   5   8        2.35       13.25      9.24 o 
 -10   5   8        4.28       12.86      9.21 o 
  -9   5   8        3.59        5.01     18.65 o 
  -8   5   8        8.93       18.69     13.29 o 
  -7   5   8        3.78       -3.16      8.02 o 
  -6   5   8       29.81       22.34      8.19 o 
  -5   5   8        6.64       17.33     10.53 o 
  -4   5   8       16.95       14.75     10.55 o 
  -3   5   8       33.00       21.41     17.81 o 
  -2   5   8        6.69        4.10      6.13 o 
  -1   5   8       33.26       40.84      7.71 o 
   0   5   8        8.48       10.38      6.31 o 
   1   5   8        1.84        2.69      6.38 o 
   2   5   8       44.88       32.41      7.97 o 
   3   5   8       30.40       33.22      8.15 o 
   4   5   8        2.63        5.85      7.45 o 
   5   5   8        7.63       -3.39      7.53 o 
   6   5   8        1.21       -0.25      8.29 o 
   7   5   8        1.01        0.12     10.30 o 
   8   5   8        9.63        5.71      8.67 o 
   9   5   8        3.04       -2.60     10.70 o 
  10   5   8        5.29       16.73     11.43 o 
  11   5   8        0.76       -2.52     11.50 o 
  -7   6   8        0.10      -15.82      9.58 o 
  -6   6   8        0.79       13.59     12.92 o 
  -5   6   8        0.54        4.75     12.71 o 
  -4   6   8       32.17       20.03     12.89 o 
  -3   6   8        1.94      -10.98     11.51 o 
  -2   6   8        1.68       12.83     12.04 o 
  -1   6   8        4.11       -9.59     15.90 o 
   0   6   8        2.77       -4.35      8.09 o 
   1   6   8        2.11       -4.98     11.02 o 
   2   6   8        6.09       -3.04      8.23 o 
   3   6   8       10.36       11.58      8.40 o 
   4   6   8       29.09       22.78      9.19 o 
   5   6   8        0.27       -0.01      8.79 o 
   6   6   8       10.73       -8.96     18.14 o 
 -21   1   9        2.24       35.78    128.43 o 
 -20   1   9       19.15      159.91     88.10 o 
 -19   1   9        0.12        7.43     16.61 o 
 -18   1   9        1.26       35.63     16.17 o 
 -17   1   9       29.57       42.32     19.06 o 
 -16   1   9      163.95      197.93     44.99 o 
 -15   1   9      135.34      174.96     36.62 o 
 -14   1   9        8.20       20.98     12.91 o 
 -13   1   9        5.46       12.57      6.63 o 
 -12   1   9       99.85      124.02     17.89 o 
 -11   1   9       66.05       82.76     14.22 o 
 -10   1   9      105.17      123.03     19.14 o 
  -9   1   9      157.50      153.23     32.85 o 
  -8   1   9      453.03      454.62     33.56 o 
  -7   1   9      105.76      117.71      8.62 o 
  -6   1   9      111.84      110.50      8.29 o 
  -5   1   9       34.01       55.91      8.64 o 
  -4   1   9      991.59      912.59     58.56 o 
  -3   1   9        5.13        7.63     11.01 o 
  -2   1   9       30.65       26.93      6.49 o 
  -1   1   9       63.96       68.78      6.08 o 
   0   1   9     1426.03     1471.97     94.26 o 
   1   1   9     1235.48     1285.13     95.22 o 
   2   1   9       14.82       10.81      2.84 o 
   3   1   9       34.79       53.56      5.48 o 
   4   1   9       84.97      104.88      9.06 o 
   5   1   9       87.98       95.45     15.21 o 
   6   1   9      158.59      197.47     30.78 o 
   7   1   9        0.19        4.23     15.23 o 
   8   1   9       10.28       20.22     11.43 o 
   9   1   9        7.59       18.67      4.44 o 
  10   1   9      191.89      189.05     37.43 o 
  11   1   9        2.73       -4.29     21.27 o 
  12   1   9       57.36       57.48      8.92 o 
  13   1   9      240.28      279.55     37.10 o 
  14   1   9        0.12       -2.90     43.05 o 
  15   1   9        0.28      -92.67     58.74 o 
  16   1   9       10.75      -14.41     59.87 o 
  17   1   9       23.27      -14.38     60.94 o 
  18   1   9        7.44      -54.32     62.57 o 
  19   1   9        4.03      -39.33    120.65 o 
 -20   2   9        0.05       13.35     10.72 o 
 -19   2   9        8.83        5.83     20.01 o 
 -18   2   9        8.47        9.19     17.01 o 
 -17   2   9       29.80       19.64      8.52 o 
 -16   2   9      109.68       95.17     20.25 o 
 -15   2   9        0.76        1.34      7.18 o 
 -14   2   9       28.79       25.59     10.98 o 
 -13   2   9      101.42       94.47     10.32 o 
 -12   2   9      326.49      277.88     22.99 o 
 -11   2   9       84.22       84.87     11.83 o 
 -10   2   9       36.18       24.96      9.88 o 
  -9   2   9        3.56        3.74      7.11 o 
  -8   2   9      669.23      620.11     47.38 o 
  -7   2   9      910.56      867.30     65.62 o 
  -6   2   9      381.39      393.15     36.93 o 
  -5   2   9      371.33      382.42     36.16 o 
  -4   2   9        1.12        1.06      3.15 o 
  -3   2   9      608.08      656.91     43.65 o 
  -2   2   9     1102.15     1110.57     83.83 o 
  -1   2   9       59.75       52.83      4.92 o 
   0   2   9      154.28      172.30     10.76 o 
   1   2   9      186.50      190.87     13.28 o 
   2   2   9       25.43       22.61      3.63 o 
   3   2   9       35.40       39.93      5.21 o 
   4   2   9     1242.24     1221.43     93.65 o 
   5   2   9      517.12      530.51     49.87 o 
   6   2   9       16.93       16.05      4.33 o 
   7   2   9       66.04       46.95      6.64 o 
   8   2   9      102.13       84.81     18.84 o 
   9   2   9      385.79      377.99     42.80 o 
  10   2   9      117.63      126.65     29.61 o 
  11   2   9       13.15       -0.90     23.99 o 
  12   2   9        1.82       -9.05     27.04 o 
  13   2   9       21.38       16.59     30.19 o 
  14   2   9       33.03       39.96     30.44 o 
  15   2   9        2.07      -15.37     47.24 o 
  16   2   9       17.92        6.83     89.63 o 
  17   2   9        0.08     -181.12    115.93 o 
  18   2   9        6.34      -48.53    127.74 o 
 -18   3   9        1.15       12.39     11.55 o 
 -17   3   9        1.67       11.19     11.04 o 
 -16   3   9       72.09       62.86     10.21 o 
 -15   3   9       64.73       58.99      9.84 o 
 -14   3   9        8.13        7.07      7.93 o 
 -13   3   9       78.84       58.74     11.03 o 
 -12   3   9        4.27        3.36      7.00 o 
 -11   3   9      149.16      151.91     14.47 o 
 -10   3   9       98.81       98.51     10.39 o 
  -9   3   9      150.09      147.24     13.62 o 
  -8   3   9      149.74      161.35     14.22 o 
  -7   3   9        0.34        3.00      8.87 o 
  -6   3   9      221.60      196.85     14.09 o 
  -5   3   9      212.54      221.61     15.75 o 
  -4   3   9      782.51      823.34     62.72 o 
  -3   3   9      584.27      573.23     43.83 o 
  -2   3   9      316.52      348.87     27.39 o 
  -1   3   9       76.77       69.80      7.68 o 
   0   3   9      133.35      158.85     11.76 o 
   1   3   9      581.87      628.28     41.95 o 
   2   3   9      107.55      106.48      8.80 o 
   3   3   9       69.66       82.25      7.43 o 
   4   3   9      166.87      187.16     13.56 o 
   5   3   9      657.93      611.61     40.64 o 
   6   3   9      420.45      424.51     40.65 o 
   7   3   9        0.61      -10.33      6.70 o 
   8   3   9      113.79      114.61     13.84 o 
   9   3   9        2.66        0.94      9.32 o 
  10   3   9        7.61       15.82      8.33 o 
  11   3   9       14.13       10.50      8.54 o 
  12   3   9       64.85       59.08     11.26 o 
  13   3   9       47.56       62.78     11.52 o 
  14   3   9        8.94        7.86      9.53 o 
  15   3   9        2.67       17.87     10.20 o 
  16   3   9        8.05       11.71     14.06 o 
 -16   4   9        6.53        9.40     14.74 o 
 -15   4   9        7.74      -10.48      8.79 o 
 -14   4   9        0.44       -9.14     14.57 o 
 -13   4   9       23.57       36.53      9.65 o 
 -12   4   9      167.55      199.68     18.55 o 
 -11   4   9        5.99        7.08      8.15 o 
 -10   4   9        2.02       11.39      7.84 o 
  -9   4   9        0.30        7.39      7.38 o 
  -8   4   9      123.53      127.81     12.74 o 
  -7   4   9      235.54      246.59     25.84 o 
  -6   4   9        5.06        3.31      6.43 o 
  -5   4   9       30.57       38.96      7.74 o 
  -4   4   9      222.38      188.99     16.81 o 
  -3   4   9      278.16      319.11     25.33 o 
  -2   4   9        1.03        0.15      4.98 o 
  -1   4   9        3.35        6.28      5.14 o 
   0   4   9       70.05       79.81      7.96 o 
   1   4   9       79.62       73.84      7.79 o 
   2   4   9        1.01      -10.39      5.20 o 
   3   4   9        1.01       -9.85      5.16 o 
   4   4   9       44.60       41.73      7.55 o 
   5   4   9       34.69       29.20      7.22 o 
   6   4   9        0.77        7.84      6.85 o 
   7   4   9        1.39      -10.44      7.85 o 
   8   4   9       30.03       25.45      9.59 o 
   9   4   9       49.10       56.23     19.22 o 
  10   4   9       15.41       16.82     10.28 o 
  11   4   9        0.67        7.09     10.08 o 
  12   4   9        0.67      -13.92     10.03 o 
  13   4   9       13.38       20.51     11.45 o 
  14   4   9       11.96       25.23     11.38 o 
 -13   5   9        2.80       35.92     19.95 o 
 -12   5   9        2.11        3.71      9.33 o 
 -11   5   9        0.14       -5.39      8.71 o 
 -10   5   9        0.87        4.69      8.95 o 
  -9   5   9        0.14       11.39      8.93 o 
  -8   5   9        0.23       -1.83      8.32 o 
  -7   5   9        1.22       11.02      8.37 o 
  -6   5   9        3.58       -3.26     10.71 o 
  -5   5   9        2.01       -1.99     10.27 o 
  -4   5   9       38.35       22.86     11.10 o 
  -3   5   9        1.03       10.11     10.40 o 
  -2   5   9       18.31       34.13     13.31 o 
  -1   5   9        4.82       12.55      6.52 o 
   0   5   9      189.18      186.53     18.17 o 
   1   5   9       54.35       54.40      7.92 o 
   2   5   9       22.02       20.31     10.83 o 
   3   5   9       30.31       27.75      7.92 o 
   4   5   9        2.46      -13.54      7.15 o 
   5   5   9        5.09       -2.30      7.45 o 
   6   5   9        0.81        1.28      7.77 o 
   7   5   9        8.06       -8.65      8.02 o 
   8   5   9       10.42       13.43      8.67 o 
   9   5   9       21.42       34.70      9.94 o 
  10   5   9        0.11        6.01     13.53 o 
  11   5   9        0.02      -11.74     11.43 o 
  -6   6   9        1.17       -1.73     16.59 o 
  -5   6   9       11.09       14.68     12.52 o 
  -4   6   9       10.80        1.86     19.96 o 
  -3   6   9        6.33      -13.90     11.78 o 
  -2   6   9        8.40        1.84     11.92 o 
  -1   6   9        0.42      -21.03     16.56 o 
   0   6   9        0.10       -4.58      8.29 o 
   1   6   9        0.00      -11.46      8.45 o 
   2   6   9        6.50       17.70      8.72 o 
   3   6   9        1.71        3.91      8.55 o 
   4   6   9        2.13       17.28      9.83 o 
 -21   0  10       17.60       98.55    114.17 o 
 -20   0  10       27.05       25.66     20.63 o 
 -19   0  10      100.35       76.15     23.60 o 
 -18   0  10      278.52      374.38     68.34 o 
 -17   0  10       49.03       66.54     25.87 o 
 -16   0  10      522.55      617.78     77.60 o 
 -15   0  10       31.17       49.36     19.74 o 
 -14   0  10      124.32      137.20     23.79 o 
 -13   0  10       77.65       69.72     34.86 o 
 -12   0  10      210.39      245.92     59.86 o 
 -11   0  10     1458.58     1329.56    119.32 o 
 -10   0  10       23.57       37.76     14.78 o 
  -9   0  10     1277.31     1186.58    141.91 o 
  -8   0  10      766.01      799.60     70.34 o 
  -7   0  10     2919.87     2738.61    241.84 o 
  -6   0  10      390.54      346.45     31.67 o 
  -5   0  10      312.57      332.83     30.07 o 
  -4   0  10       14.46       15.63     15.70 o 
  -3   0  10     1144.12     1145.16    101.24 o 
  -2   0  10    11631.92    11001.73   1302.97 o 
  -1   0  10      178.55      391.36    133.07 o 
   0   0  10      474.32      399.10    133.25 o 
   1   0  10        8.04        5.75      4.42 o 
   2   0  10      293.90      232.39     21.81 o 
   3   0  10     4682.63     4495.74    397.28 o 
   4   0  10     1197.14     1082.58     81.50 o 
   5   0  10      592.43      556.20     42.66 o 
   6   0  10        3.81       20.25      5.60 o 
   7   0  10      206.12      190.29     18.87 o 
   8   0  10       51.08       91.82     14.66 o 
   9   0  10      728.76      671.27     84.23 o 
  10   0  10     1518.28     1633.12    203.45 o 
  11   0  10        0.84      122.23     76.25 o 
  12   0  10      165.27      192.17     29.59 o 
  13   0  10      226.05      138.56     94.11 o 
  14   0  10      110.83      -53.21     85.38 o 
  15   0  10      150.93       35.19     91.10 o 
  17   0  10       19.43     -171.87     98.46 o 
  18   0  10       17.92     -208.01    104.01 o 
 -20   1  10       68.91       87.69     34.85 o 
 -19   1  10       18.47       32.82     11.47 o 
 -18   1  10       24.17       34.67     10.76 o 
 -17   1  10       16.24       30.27     20.48 o 
 -16   1  10      248.98      284.83     58.74 o 
 -15   1  10      669.30      720.79     63.10 o 
 -14   1  10       19.90       28.27     16.64 o 
 -13   1  10      301.94      360.12     35.15 o 
 -12   1  10        8.38       14.81     11.11 o 
 -11   1  10      955.24      950.79     59.54 o 
 -10   1  10     1842.61     1761.09    127.06 o 
  -9   1  10        1.59       12.64      6.02 o 
  -8   1  10     1547.15     1496.15    110.44 o 
  -7   1  10       76.07       79.67      6.42 o 
  -6   1  10     2161.10     2131.76    135.62 o 
  -5   1  10      182.36      172.88     12.19 o 
  -4   1  10      778.22      744.59     47.53 o 
  -3   1  10     2263.08     2188.83    193.78 o 
  -2   1  10      373.22      366.17     27.24 o 
  -1   1  10     1068.80      859.37     53.45 o 
   0   1  10      119.47      139.31      9.69 o 
   1   1  10     3835.38     3732.34    335.72 o 
   2   1  10     2150.86     2236.53    168.05 o 
   3   1  10      189.94      193.08     13.19 o 
   4   1  10      316.12      313.71     20.64 o 
   5   1  10      319.13      295.27     20.00 o 
   6   1  10     1164.80     1109.74     81.39 o 
   7   1  10      594.45      692.54     51.55 o 
   8   1  10      258.30      244.62     41.16 o 
   9   1  10      182.27      233.87     28.60 o 
  10   1  10      181.31      123.06     24.44 o 
  11   1  10      353.15      374.13     67.61 o 
  12   1  10        2.61        7.73     58.82 o 
  13   1  10       59.20      101.19     63.58 o 
  14   1  10       23.54       28.00     38.12 o 
  15   1  10       25.83     -203.63    101.81 o 
  16   1  10       30.38      -53.78     60.21 o 
  17   1  10        7.38       -4.09     62.03 o 
  18   1  10       42.50     -109.62    115.78 o 
 -19   2  10       32.94       47.68     12.79 o 
 -18   2  10       38.91       35.72     13.33 o 
 -17   2  10       20.01       36.09      9.15 o 
 -16   2  10       37.59       38.57     12.80 o 
 -15   2  10        5.53        3.16      7.41 o 
 -14   2  10      219.79      222.21     19.27 o 
 -13   2  10        5.11       17.99      9.15 o 
 -12   2  10      133.62      137.20     13.03 o 
 -11   2  10       94.51       84.11      9.17 o 
 -10   2  10       19.07       12.35      5.51 o 
  -9   2  10       32.44       28.92      6.94 o 
  -8   2  10      487.81      438.41     33.97 o 
  -7   2  10      632.64      644.80     49.17 o 
  -6   2  10      186.37      184.65     18.00 o 
  -5   2  10      366.28      382.13     30.19 o 
  -4   2  10      110.16      101.54      8.93 o 
  -3   2  10      244.99      258.65     17.83 o 
  -2   2  10      672.15      642.39     48.82 o 
  -1   2  10      142.26      166.67     13.64 o 
   0   2  10      667.78      625.89     37.53 o 
   1   2  10       69.82       74.03      6.29 o 
   2   2  10      697.26      696.93     46.27 o 
   3   2  10      195.50      205.71     16.83 o 
   4   2  10      211.03      192.29     19.06 o 
   5   2  10      400.19      371.53     25.20 o 
   6   2  10        7.39        9.66      4.46 o 
   7   2  10      167.02      137.14     17.98 o 
   8   2  10        6.17        5.54      6.21 o 
   9   2  10      117.94       87.26     11.14 o 
  10   2  10      215.63      208.95     39.44 o 
  11   2  10       26.65        7.04     22.84 o 
  12   2  10       13.61        7.21     38.33 o 
  13   2  10       11.72       -3.15     30.68 o 
  14   2  10       50.56       46.85     33.26 o 
  15   2  10       29.50        9.83    127.08 o 
  16   2  10        2.71       16.19    119.07 o 
  17   2  10       10.17       -7.69    124.72 o 
 -18   3  10        6.35       -6.78     12.64 o 
 -17   3  10        0.22       12.94     15.44 o 
 -16   3  10       13.61       24.48      9.24 o 
 -15   3  10       42.99       22.94      8.78 o 
 -14   3  10       26.87       59.17     16.86 o 
 -13   3  10       86.92       98.02     11.38 o 
 -12   3  10        0.41       -8.34      7.05 o 
 -11   3  10        1.06       -0.02      6.77 o 
 -10   3  10      139.74      115.79     11.73 o 
  -9   3  10      135.53      178.10     15.79 o 
  -8   3  10      219.62      210.52     18.01 o 
  -7   3  10       12.53       21.54      4.78 o 
  -6   3  10        6.02        7.61      4.16 o 
  -5   3  10       76.52       75.28      6.85 o 
  -4   3  10       79.55       87.59      7.58 o 
  -3   3  10       41.18       43.37      4.97 o 
  -2   3  10       24.90       29.95      5.05 o 
  -1   3  10      367.47      344.74     27.14 o 
   0   3  10       48.37       48.27      5.64 o 
   1   3  10        4.87        3.02      4.09 o 
   2   3  10      155.03      126.36     10.05 o 
   3   3  10      104.23       87.01      7.71 o 
   4   3  10       67.04       63.05      6.51 o 
   5   3  10       13.63        6.88      4.55 o 
   6   3  10      157.39      133.61     12.41 o 
   7   3  10        0.48        5.13      6.76 o 
   8   3  10        1.74        1.36     13.41 o 
   9   3  10       31.22       29.10      8.67 o 
  10   3  10        2.37        3.94     10.39 o 
  11   3  10       60.37       58.81     10.98 o 
  12   3  10       45.24       26.96     20.02 o 
  13   3  10        3.68       15.48      9.44 o 
  14   3  10        8.10        6.61      9.48 o 
  15   3  10        3.49       26.71     14.07 o 
  16   3  10        0.60        8.45     10.31 o 
 -16   4  10        0.02      -15.99      9.38 o 
 -15   4  10        3.01       -8.18      9.63 o 
 -14   4  10        2.93      -13.52      9.40 o 
 -13   4  10        0.22       -6.52      8.89 o 
 -12   4  10        0.09        5.10      8.75 o 
 -11   4  10        8.88        8.72      8.19 o 
 -10   4  10       23.50       11.74     11.06 o 
  -9   4  10       23.45        8.53      7.40 o 
  -8   4  10       27.56       14.51      7.51 o 
  -7   4  10       20.28        8.98      7.07 o 
  -6   4  10       10.50       11.99      7.23 o 
  -5   4  10       33.37       32.85      5.90 o 
  -4   4  10        8.71       12.60      6.25 o 
  -3   4  10        1.39       -0.67      6.21 o 
  -2   4  10        0.35        1.85      6.06 o 
  -1   4  10       43.32       55.83      6.81 o 
   0   4  10       41.53       37.14      6.56 o 
   1   4  10       20.66       25.37      5.71 o 
   2   4  10       13.03        7.07      5.53 o 
   3   4  10       38.60       48.82      6.76 o 
   4   4  10       10.05       -3.42     10.70 o 
   5   4  10        0.89       -2.62      7.38 o 
   6   4  10        0.26       -5.54      6.55 o 
   7   4  10        5.95       -4.11      6.90 o 
   8   4  10        5.43      -10.82      7.13 o 
   9   4  10        0.41       -0.55     10.38 o 
  10   4  10        2.77        1.81      9.73 o 
  11   4  10       14.34        7.18      9.52 o 
  12   4  10       18.00       11.60     10.62 o 
  13   4  10        4.63       -1.21     10.45 o 
  14   4  10        0.13        0.09     11.24 o 
 -12   5  10        4.03        2.60      9.32 o 
 -11   5  10        2.33       -0.59     14.88 o 
 -10   5  10        2.08        7.32      9.24 o 
  -9   5  10       26.37       31.82     13.96 o 
  -8   5  10        6.08       21.09     11.59 o 
  -7   5  10        2.78       11.80     12.50 o 
  -6   5  10        3.96       12.88     21.27 o 
  -5   5  10        1.24      -10.83     10.42 o 
  -4   5  10        4.13       10.81     10.97 o 
  -3   5  10        3.23       22.42     10.79 o 
  -2   5  10       35.89       16.12     15.50 o 
  -1   5  10        8.12        2.56      6.17 o 
   0   5  10        0.99      -12.51      6.26 o 
   1   5  10       23.28       38.51      7.90 o 
   2   5  10        2.76       18.83      7.55 o 
   3   5  10        2.25       -8.66      7.18 o 
   4   5  10       43.05       29.55      8.27 o 
   5   5  10        1.53       -7.09      9.06 o 
   6   5  10       21.61       31.08      8.71 o 
   7   5  10        0.87        1.87      8.21 o 
   8   5  10       10.62       22.43     11.97 o 
   9   5  10        0.20        7.51     13.43 o 
  10   5  10       12.94       -3.16      8.95 o 
  -5   6  10       11.38       13.40     12.70 o 
  -4   6  10        1.99       15.90     14.87 o 
  -3   6  10       32.62        9.58     16.22 o 
  -2   6  10        1.08       -9.20     14.04 o 
  -1   6  10        2.93       19.76     17.67 o 
   0   6  10        0.05       19.85      8.46 o 
   1   6  10        0.24        8.67      8.18 o 
   2   6  10        0.64        6.11      8.50 o 
   3   6  10        2.97       12.49     11.38 o 
 -20   1  11        3.91        5.11     24.66 o 
 -19   1  11       51.31       46.91     25.23 o 
 -18   1  11        6.51       20.58     19.55 o 
 -17   1  11        1.28       18.62      9.26 o 
 -16   1  11        1.40       24.35     18.03 o 
 -15   1  11        5.53       26.24     10.42 o 
 -14   1  11       36.11       40.01     10.24 o 
 -13   1  11        0.67        5.98     10.10 o 
 -12   1  11      227.83      228.37     20.01 o 
 -11   1  11      208.57      205.51     23.00 o 
 -10   1  11       47.40       55.98     10.64 o 
  -9   1  11      382.14      372.20     28.96 o 
  -8   1  11        0.56        1.82      3.52 o 
  -7   1  11       20.31       36.38      4.25 o 
  -6   1  11      255.82      269.51     18.26 o 
  -5   1  11      419.16      405.55     26.56 o 
  -4   1  11      140.75      144.08     11.69 o 
  -3   1  11       48.30       49.46     10.90 o 
  -2   1  11        3.16       -0.58      3.56 o 
  -1   1  11       24.56       20.33      3.57 o 
   0   1  11       81.42       83.95      6.33 o 
   1   1  11        0.99       14.36      9.36 o 
   2   1  11      501.34      514.25     47.34 o 
   3   1  11       42.62       55.79     12.11 o 
   4   1  11       57.18       51.89      7.24 o 
   5   1  11       19.68       36.00     10.34 o 
   6   1  11      287.98      295.57     20.03 o 
   7   1  11      140.04      187.60     27.61 o 
   8   1  11        4.32       12.49     20.88 o 
   9   1  11       11.16       16.24      8.10 o 
  10   1  11       10.75       18.44     10.47 o 
  11   1  11        7.45       14.69     18.33 o 
  12   1  11       39.21       50.64     18.25 o 
  13   1  11        3.43       -3.92     32.61 o 
  14   1  11        9.25      -10.38    103.91 o 
  15   1  11        7.60     -197.09     98.54 o 
  16   1  11        7.77     -147.84    105.98 o 
  17   1  11        0.11     -124.27    109.53 o 
  18   1  11        3.66     -108.24    111.00 o 
 -19   2  11       32.18       23.10     11.64 o 
 -18   2  11       71.80      105.51     25.45 o 
 -17   2  11       35.53       45.61     17.31 o 
 -16   2  11        0.93       11.00      8.05 o 
 -15   2  11        0.84        9.40      8.14 o 
 -14   2  11      117.08      125.65     14.25 o 
 -13   2  11      130.42      118.71     12.04 o 
 -12   2  11        0.04       13.68      7.02 o 
 -11   2  11      106.24      100.08     10.34 o 
 -10   2  11       49.21       21.87      5.97 o 
  -9   2  11       25.15       21.17      6.72 o 
  -8   2  11        8.94       10.62      4.03 o 
  -7   2  11      411.21      404.28     27.25 o 
  -6   2  11      375.35      348.63     27.55 o 
  -5   2  11      102.55      106.62      9.37 o 
  -4   2  11       15.57       25.16      4.34 o 
  -3   2  11        3.38        4.02      3.23 o 
  -2   2  11     1241.28     1246.32     94.03 o 
  -1   2  11      238.49      266.66     21.28 o 
   0   2  11        9.36       19.71      3.81 o 
   1   2  11        2.40        5.02      3.40 o 
   2   2  11       18.76       18.24      3.81 o 
   3   2  11      663.00      720.93     55.50 o 
   4   2  11       98.59      119.40     20.16 o 
   5   2  11        2.34        6.03      3.70 o 
   6   2  11       45.09       81.55      8.63 o 
   7   2  11      329.57      291.44     22.45 o 
   8   2  11       95.09      121.86     13.74 o 
   9   2  11        6.21        7.32     11.25 o 
  10   2  11       32.95       45.21     14.35 o 
  11   2  11       31.92       57.15     15.11 o 
  12   2  11       14.04       10.23     25.71 o 
  13   2  11       10.61        6.67     90.35 o 
  14   2  11       13.81       -5.27     99.91 o 
  15   2  11       59.14       56.30     38.16 o 
  16   2  11       12.29        7.22     88.07 o 
  17   2  11        1.46     -132.23    120.53 o 
 -18   3  11        0.07       18.37     17.52 o 
 -17   3  11        2.64        2.77     10.21 o 
 -16   3  11        0.42       -2.12      9.12 o 
 -15   3  11       57.82       66.68     13.59 o 
 -14   3  11       94.88       78.59     11.77 o 
 -13   3  11        9.07      -12.89      7.50 o 
 -12   3  11        4.40       -8.94      7.06 o 
 -11   3  11       30.79       36.23      8.04 o 
 -10   3  11      347.70      347.57     28.39 o 
  -9   3  11       67.73       59.93      8.27 o 
  -8   3  11        2.86       -0.44      5.95 o 
  -7   3  11       53.83       41.48      7.41 o 
  -6   3  11       97.86      114.00      9.28 o 
  -5   3  11      392.71      443.99     30.14 o 
  -4   3  11      352.21      318.17     21.85 o 
  -3   3  11      252.71      244.96     17.29 o 
  -2   3  11        0.80       -2.87      4.98 o 
  -1   3  11      113.09      121.95      9.73 o 
   0   3  11       27.16       43.97      5.56 o 
   1   3  11       46.02       40.31      5.41 o 
   2   3  11       99.84      113.02      9.27 o 
   3   3  11      211.83      191.29     14.09 o 
   4   3  11       63.22       63.23      6.82 o 
   5   3  11       16.43        6.33      4.79 o 
   6   3  11      232.43      230.11     19.47 o 
   7   3  11       50.45       72.98      8.93 o 
   8   3  11      132.07      131.48     24.39 o 
   9   3  11       10.12        4.16      7.82 o 
  10   3  11        5.40       -4.40      7.91 o 
  11   3  11       67.81       73.75     11.98 o 
  12   3  11        2.20      -10.82     12.86 o 
  13   3  11        0.59        7.00      9.37 o 
  14   3  11        6.09       20.82     10.98 o 
  15   3  11        3.81       12.58     14.02 o 
 -15   4  11        0.37       -6.59      9.59 o 
 -14   4  11       13.02       17.04      9.76 o 
 -13   4  11       17.51        4.22     14.79 o 
 -12   4  11        0.08       -9.26      8.50 o 
 -11   4  11       19.34        6.73      8.87 o 
 -10   4  11        0.18        5.00      8.01 o 
  -9   4  11       13.82       10.88      8.53 o 
  -8   4  11        3.24       -3.59      7.23 o 
  -7   4  11       12.94       23.12      7.52 o 
  -6   4  11       38.52       34.70      7.69 o 
  -5   4  11        2.50        4.44      8.75 o 
  -4   4  11       10.12       24.75     12.52 o 
  -3   4  11       22.96       21.07      6.87 o 
  -2   4  11      258.55      268.95     21.77 o 
  -1   4  11       82.69      100.00      9.15 o 
   0   4  11        0.18        7.03      5.36 o 
   1   4  11        0.67       -9.72      5.20 o 
   2   4  11       67.80       78.29      8.26 o 
   3   4  11       37.48       34.93      6.40 o 
   4   4  11      151.31      147.88     14.01 o 
   5   4  11      127.49      143.52     13.96 o 
   6   4  11        1.77       -3.15      6.80 o 
   7   4  11        3.53        9.62      7.26 o 
   8   4  11       11.95       -2.30      8.58 o 
   9   4  11        4.47       14.08      7.89 o 
  10   4  11       33.85       32.61     10.21 o 
  11   4  11        9.73        4.46     10.14 o 
  12   4  11        0.07       11.83     10.62 o 
  13   4  11        7.37       -0.61     10.69 o 
 -12   5  11        2.14       25.49     19.72 o 
 -11   5  11       14.18       10.29      9.87 o 
 -10   5  11       21.34       19.09     22.75 o 
  -9   5  11       14.89        8.66     11.91 o 
  -8   5  11        2.59       12.71     11.43 o 
  -7   5  11        1.21       -1.85     11.10 o 
  -6   5  11        0.67        0.60     11.10 o 
  -5   5  11        3.81        9.34     10.83 o 
  -4   5  11        0.18       -2.68     10.68 o 
  -3   5  11        3.26       10.72     10.65 o 
  -2   5  11       37.56       56.92     16.68 o 
  -1   5  11        0.09        1.88      6.21 o 
   0   5  11        4.98        7.55      6.67 o 
   1   5  11        2.73       11.33      6.58 o 
   2   5  11        4.27        5.79      7.30 o 
   3   5  11        1.26      -10.11      7.53 o 
   4   5  11        0.58       -6.35      7.61 o 
   5   5  11       12.80       20.47      8.29 o 
   6   5  11        7.87        6.66     15.21 o 
   7   5  11        0.92        3.52      8.34 o 
   8   5  11        0.89      -11.27      8.34 o 
   9   5  11        0.40       -1.75     12.65 o 
  -3   6  11        2.46        1.42     17.36 o 
  -2   6  11       17.25       17.81     19.11 o 
  -1   6  11        3.68        7.14     17.19 o 
   0   6  11        0.02        9.89     14.00 o 
   1   6  11        0.65       17.33     14.85 o 
 -20   0  12       27.38       48.04     15.77 o 
 -19   0  12        1.03        0.57     27.82 o 
 -18   0  12      119.02      191.12     75.15 o 
 -17   0  12       92.50      112.24     22.18 o 
 -16   0  12       36.87       54.39     24.70 o 
 -15   0  12       66.91       80.78     22.86 o 
 -14   0  12      284.89      432.34    108.77 o 
 -13   0  12     1652.76     1621.47    201.56 o 
 -12   0  12       46.44       40.16     17.58 o 
 -11   0  12       21.12       19.43      6.61 o 
 -10   0  12      300.55      262.76     33.38 o 
  -9   0  12     1061.51     1143.34    139.37 o 
  -8   0  12     1641.21     1520.79    140.48 o 
  -7   0  12        0.36       10.72      5.00 o 
  -6   0  12     1497.16     1410.11    128.82 o 
  -5   0  12       68.05       89.12     32.96 o 
  -4   0  12      353.36      322.53     30.73 o 
  -3   0  12      330.47      368.19     34.93 o 
  -2   0  12      804.10      797.84     98.27 o 
  -1   0  12     3845.46     3928.53    484.23 o 
   0   0  12      865.94     1073.41    347.88 o 
   1   0  12      763.15      735.78     90.06 o 
   2   0  12        3.78       22.59      6.96 o 
   3   0  12     1098.74     1150.94    148.00 o 
   4   0  12      953.00     1130.22    145.41 o 
   5   0  12       11.92        9.65      7.12 o 
   6   0  12       91.54      126.14     18.19 o 
   7   0  12        2.85      104.13     69.90 o 
   8   0  12      708.56      728.46    102.96 o 
   9   0  12      177.66      230.01     31.92 o 
  10   0  12        2.00       20.26     33.04 o 
  11   0  12       92.10      129.94     81.67 o 
  12   0  12      320.37      245.70     44.30 o 
  13   0  12        9.84      -47.08     91.11 o 
  14   0  12       18.44     -188.49     94.25 o 
  15   0  12       77.38     -170.28    102.22 o 
  16   0  12       43.49     -212.57    106.29 o 
 -20   1  12        6.05       10.60     38.27 o 
 -19   1  12       18.10       47.08     11.13 o 
 -18   1  12       27.50       50.43     16.86 o 
 -17   1  12       81.91      117.46     33.75 o 
 -16   1  12       94.44      119.52     34.11 o 
 -15   1  12       30.53       33.41     17.27 o 
 -14   1  12      255.36      262.79     21.25 o 
 -13   1  12        9.72       16.23     11.08 o 
 -12   1  12       69.50       79.17     15.01 o 
 -11   1  12        4.20        4.89      4.69 o 
 -10   1  12      272.83      291.44     30.19 o 
  -9   1  12     1275.87     1222.82     88.66 o 
  -8   1  12       65.16       80.40     11.12 o 
  -7   1  12      181.31      178.07     20.16 o 
  -6   1  12      161.52      177.78     17.12 o 
  -5   1  12     1248.61     1208.94     77.87 o 
  -4   1  12      719.84      643.54     48.48 o 
  -3   1  12       43.16       33.20      4.31 o 
  -2   1  12      135.25      134.36     13.17 o 
  -1   1  12      449.15      402.51     30.35 o 
   0   1  12     1785.92     1690.08    125.32 o 
   1   1  12       16.60       24.99     24.18 o 
   2   1  12      213.61      236.48     22.89 o 
   3   1  12      134.63      166.70     26.99 o 
   4   1  12      556.33      505.39     33.45 o 
   5   1  12      462.26      484.49     32.25 o 
   6   1  12      176.67      154.59     19.21 o 
   7   1  12      497.85      539.56     35.26 o 
   8   1  12      153.99      210.68     37.07 o 
   9   1  12       36.00       27.72     13.25 o 
  10   1  12       61.08      101.15     42.27 o 
  11   1  12      168.32      153.06     22.90 o 
  12   1  12      286.12      325.67     42.63 o 
  13   1  12        0.07        7.51     65.95 o 
  14   1  12        2.46      -15.56    105.81 o 
  15   1  12        0.19     -161.27     99.76 o 
  16   1  12       19.84     -158.21    104.92 o 
  17   1  12       23.53     -154.61    106.57 o 
 -19   2  12       10.18       25.16     11.97 o 
 -18   2  12       69.66       67.35     13.40 o 
 -17   2  12       27.48       35.73      9.53 o 
 -16   2  12        5.81       16.70      8.55 o 
 -15   2  12       13.56       16.99      7.98 o 
 -14   2  12       45.14       43.21     19.33 o 
 -13   2  12      207.00      214.92     18.87 o 
 -12   2  12        8.51        0.81      9.39 o 
 -11   2  12      152.51      160.78     14.42 o 
 -10   2  12       44.60       30.52      6.54 o 
  -9   2  12       39.20       50.77     10.33 o 
  -8   2  12      691.25      604.82     39.54 o 
  -7   2  12       38.55       47.81      5.43 o 
  -6   2  12      511.95      502.60     33.46 o 
  -5   2  12       12.60       20.06      4.95 o 
  -4   2  12      351.49      358.18     24.42 o 
  -3   2  12       13.53       10.46      3.56 o 
  -2   2  12        2.55       -1.94      4.04 o 
  -1   2  12     1153.20     1135.22     85.81 o 
   0   2  12       60.49       59.34      6.59 o 
   1   2  12       64.74       53.88     11.27 o 
   2   2  12       11.00       21.60      5.68 o 
   3   2  12      417.98      383.23     25.39 o 
   4   2  12      351.31      345.92     27.86 o 
   5   2  12       45.22       59.61      6.12 o 
   6   2  12       12.74        4.78      7.52 o 
   7   2  12        1.06       -2.60      4.22 o 
   8   2  12       85.48       55.72     18.49 o 
   9   2  12       10.61        1.33      6.66 o 
  10   2  12       62.06       47.31     25.71 o 
  11   2  12       44.03       33.62     30.51 o 
  12   2  12        1.33      -28.98     71.44 o 
  13   2  12       66.84       54.49     75.17 o 
  14   2  12        6.93      -14.67    119.84 o 
  15   2  12        0.43      -26.66    147.50 o 
  16   2  12        7.69       17.73     69.14 o 
 -17   3  12        4.21       21.55     15.63 o 
 -16   3  12       10.43       10.49     10.95 o 
 -15   3  12        0.44        6.80      8.71 o 
 -14   3  12        9.97       -3.84     10.54 o 
 -13   3  12        8.11      -11.27     16.00 o 
 -12   3  12       12.84        8.11      8.46 o 
 -11   3  12        0.16      -12.60      6.95 o 
 -10   3  12        7.64        7.66      6.75 o 
  -9   3  12       15.76        6.57      6.64 o 
  -8   3  12        0.74        9.66      6.51 o 
  -7   3  12       29.74       24.01      8.06 o 
  -6   3  12       16.26       15.22      4.80 o 
  -5   3  12      191.51      176.52     13.02 o 
  -4   3  12       16.23       35.85      8.10 o 
  -3   3  12        3.72       -5.32      5.15 o 
  -2   3  12      132.35      128.73     11.77 o 
  -1   3  12       16.30       11.24      5.33 o 
   0   3  12       18.11        6.97      4.50 o 
   1   3  12       49.31       54.71      6.21 o 
   2   3  12       76.92       73.36      7.16 o 
   3   3  12       85.32       69.54      6.84 o 
   4   3  12       59.50       41.79      5.97 o 
   5   3  12       13.30       12.53      4.91 o 
   6   3  12        0.10       -2.29      5.82 o 
   7   3  12       76.61       61.07      8.18 o 
   8   3  12        3.91        0.82      6.26 o 
   9   3  12       16.17        7.40      7.55 o 
  10   3  12       12.10        5.24      8.14 o 
  11   3  12        1.89       -2.92      8.67 o 
  12   3  12        4.51       10.54      9.15 o 
  13   3  12        2.39        6.88      9.29 o 
  14   3  12        2.81       16.34     13.86 o 
  15   3  12        0.10       31.14     14.58 o 
 -15   4  12        1.47      -15.30     15.88 o 
 -14   4  12        1.09       -5.59      9.34 o 
 -13   4  12        0.16       -7.65      9.17 o 
 -12   4  12       19.15       19.49      9.35 o 
 -11   4  12        7.09       14.02      8.69 o 
 -10   4  12       44.83       42.26      9.16 o 
  -9   4  12       11.61       10.01      8.02 o 
  -8   4  12       12.66       16.57      7.74 o 
  -7   4  12       22.07       19.02      9.77 o 
  -6   4  12        2.77       -1.68      9.10 o 
  -5   4  12        7.07        7.58      9.98 o 
  -4   4  12        1.37       12.50      6.53 o 
  -3   4  12       46.31       39.86      7.49 o 
  -2   4  12       19.05        6.80      6.57 o 
  -1   4  12        7.60       10.41      6.70 o 
   0   4  12        6.38       11.58      5.64 o 
   1   4  12       18.18       10.68      5.65 o 
   2   4  12        7.14       -2.76      5.60 o 
   3   4  12       11.40       16.11      6.03 o 
   4   4  12       15.54       -2.21      6.69 o 
   5   4  12       91.29       80.76     10.43 o 
   6   4  12        2.65       -8.53      7.56 o 
   7   4  12        0.58       -6.72      7.10 o 
   8   4  12        0.02       -9.82      7.73 o 
   9   4  12        0.04      -13.41      7.66 o 
  10   4  12        4.62        4.55      8.03 o 
  11   4  12       10.15       16.63     14.58 o 
  12   4  12        1.25       -3.17     10.32 o 
 -11   5  12        1.83      -23.56     11.78 o 
 -10   5  12        4.28      -10.64     11.74 o 
  -9   5  12        0.89      -16.09     11.59 o 
  -8   5  12        9.99       24.29     12.34 o 
  -7   5  12        0.33       11.96     11.92 o 
  -6   5  12       11.93       -3.55     11.47 o 
  -5   5  12        0.19        9.65     11.28 o 
  -4   5  12       23.63       37.12     14.72 o 
  -3   5  12       20.10       18.09     12.62 o 
  -2   5  12        0.00       11.75     13.03 o 
  -1   5  12       27.60       22.61      8.36 o 
   0   5  12        0.12        2.58      6.53 o 
   1   5  12        3.11        6.65      8.87 o 
   2   5  12        5.17       11.86      7.78 o 
   3   5  12        1.89        7.23      7.57 o 
   4   5  12        6.88        0.78      7.65 o 
   5   5  12        0.01       -0.48      7.90 o 
   6   5  12        0.10       -6.14      8.20 o 
   7   5  12        0.33        0.44      8.38 o 
   8   5  12        6.06       17.46     12.67 o 
   9   5  12        0.38      -17.72     16.84 o 
 -19   1  13        0.02       17.36     13.03 o 
 -18   1  13        6.71       35.48     21.37 o 
 -17   1  13       23.88       44.32     27.34 o 
 -16   1  13       33.90       25.41     24.14 o 
 -15   1  13       48.40       50.38      8.60 o 
 -14   1  13        1.55        0.66      7.40 o 
 -13   1  13        0.27       -2.56     10.38 o 
 -12   1  13       18.43       21.02      9.66 o 
 -11   1  13       27.81       31.30     10.75 o 
 -10   1  13        6.11       10.83      4.38 o 
  -9   1  13       24.43       34.83      6.72 o 
  -8   1  13      126.12      119.60     20.01 o 
  -7   1  13        3.28       17.63      8.59 o 
  -6   1  13        3.31        2.23      4.74 o 
  -5   1  13      153.07      154.69     21.27 o 
  -4   1  13      412.48      457.24     34.59 o 
  -3   1  13       15.51       15.95      4.76 o 
  -2   1  13        3.42       -7.81      9.41 o 
  -1   1  13      302.95      303.97     23.72 o 
   0   1  13      248.04      279.39     26.98 o 
   1   1  13        5.91        3.96      7.37 o 
   2   1  13        0.17       -0.93      6.63 o 
   3   1  13       28.73       25.91     12.38 o 
   4   1  13       19.62       21.77     13.49 o 
   5   1  13      360.28      390.64     25.90 o 
   6   1  13      133.94      151.55     22.68 o 
   7   1  13        0.33        1.06      8.27 o 
   8   1  13       13.10       14.55     41.76 o 
   9   1  13        0.32        7.91      7.01 o 
  10   1  13        7.75        9.31     16.20 o 
  11   1  13        7.51        0.17     11.22 o 
  12   1  13        8.67       20.76     29.89 o 
  13   1  13       80.21       99.04     87.49 o 
  14   1  13       10.96      -17.76     76.27 o 
  15   1  13        0.05     -200.33    100.16 o 
  16   1  13        1.05     -210.32    106.31 o 
  17   1  13        2.36     -215.03    107.52 o 
 -18   2  13       12.68       29.19     13.61 o 
 -17   2  13        8.41       11.53     10.66 o 
 -16   2  13       25.98       29.85      8.96 o 
 -15   2  13       12.56       17.73      8.20 o 
 -14   2  13        6.50       15.68     10.95 o 
 -13   2  13       68.23       87.69     10.40 o 
 -12   2  13      132.40      100.86     10.75 o 
 -11   2  13       20.86       17.13      7.27 o 
 -10   2  13       15.04       11.03      5.96 o 
  -9   2  13       50.15       46.03     11.28 o 
  -8   2  13      152.52      125.04      9.76 o 
  -7   2  13      328.73      322.52     24.20 o 
  -6   2  13       53.39       47.11      5.29 o 
  -5   2  13        1.73        2.71      3.91 o 
  -4   2  13      157.33      179.35     12.80 o 
  -3   2  13      321.24      374.65     25.51 o 
  -2   2  13       82.40       69.30      7.27 o 
  -1   2  13      156.75      170.71     14.29 o 
   0   2  13        1.62        4.25      4.59 o 
   1   2  13        0.99       -4.06      4.46 o 
   2   2  13       74.54       98.32     12.85 o 
   3   2  13       16.58       22.32      4.43 o 
   4   2  13      370.55      420.60     27.11 o 
   5   2  13      201.45      241.90     16.62 o 
   6   2  13        2.08        3.80      5.18 o 
   7   2  13       15.04       11.41      4.57 o 
   8   2  13       14.03       15.18      5.90 o 
   9   2  13       49.74       83.42     11.33 o 
  10   2  13       36.42       33.72      9.15 o 
  11   2  13        2.06       -6.31     64.50 o 
  12   2  13       14.30        7.84     84.14 o 
  13   2  13        4.10      -19.35    102.63 o 
  14   2  13        6.66      -11.87    122.78 o 
  15   2  13        1.06      -34.48     90.05 o 
  16   2  13        0.30     -204.98    113.24 o 
 -17   3  13        4.10        9.33     21.33 o 
 -16   3  13       43.69       30.51     12.02 o 
 -15   3  13       17.05       14.64      9.04 o 
 -14   3  13        1.52      -14.98      8.12 o 
 -13   3  13        4.04      -10.81      7.79 o 
 -12   3  13       29.18       14.64      8.03 o 
 -11   3  13       43.50       25.71      7.91 o 
 -10   3  13        8.22        7.05      7.12 o 
  -9   3  13      126.00      115.55     11.89 o 
  -8   3  13       10.61        8.84      6.58 o 
  -7   3  13       43.00       74.61      7.40 o 
  -6   3  13        1.70        3.28      4.67 o 
  -5   3  13       33.68       57.31      8.70 o 
  -4   3  13      201.75      212.98     17.82 o 
  -3   3  13      157.03      138.72     12.29 o 
  -2   3  13       60.99       82.48      8.85 o 
  -1   3  13      143.10      140.69     12.62 o 
   0   3  13       89.72      110.14     10.76 o 
   1   3  13      252.36      259.86     21.22 o 
   2   3  13       47.03       33.47      5.65 o 
   3   3  13        3.61       -2.28      6.91 o 
   4   3  13        2.35        2.22      4.91 o 
   5   3  13      137.83      143.99     13.39 o 
   6   3  13        1.53        1.50      5.87 o 
   7   3  13       56.28       64.22      8.66 o 
   8   3  13        5.68       10.98      6.55 o 
   9   3  13       36.78       28.83     12.61 o 
  10   3  13       44.81       59.72      9.02 o 
  11   3  13       21.08       22.03      9.37 o 
  12   3  13       23.14       15.58      9.39 o 
  13   3  13        9.12       34.19     14.66 o 
  14   3  13        1.69       -7.37     13.12 o 
 -14   4  13        5.04      -14.77      9.44 o 
 -13   4  13       30.35       27.84     10.02 o 
 -12   4  13       59.97       52.29     11.24 o 
 -11   4  13        1.80       15.71      8.72 o 
 -10   4  13        4.64        4.89      8.69 o 
  -9   4  13        3.45       20.38     10.27 o 
  -8   4  13       32.80       56.30     11.87 o 
  -7   4  13       64.46       71.82     33.46 o 
  -6   4  13        2.59       -2.94     11.21 o 
  -5   4  13        0.40       -8.13      7.27 o 
  -4   4  13        1.89        3.18      6.46 o 
  -3   4  13       53.29       61.88      8.66 o 
  -2   4  13        6.48        5.06      9.89 o 
  -1   4  13       21.60       15.78      7.06 o 
   0   4  13        6.56       11.65      5.87 o 
   1   4  13        6.90        4.35      5.88 o 
   2   4  13        8.62        9.69      6.27 o 
   3   4  13        0.17       -7.71      5.83 o 
   4   4  13       34.56       31.64      7.45 o 
   5   4  13       38.42       35.00      7.93 o 
   6   4  13        0.30        8.53     11.98 o 
   7   4  13        0.09       -5.84     11.21 o 
   8   4  13       13.91       17.85      8.02 o 
   9   4  13        0.99        5.19      7.98 o 
  10   4  13       16.93        9.85     12.93 o 
  11   4  13        3.99       -4.84      9.77 o 
  12   4  13        2.43       24.46     16.28 o 
 -10   5  13        1.57        1.45     12.17 o 
  -9   5  13        0.73       -3.56     11.85 o 
  -8   5  13        0.55       24.36     28.11 o 
  -7   5  13        2.82      -15.85     11.55 o 
  -6   5  13        1.49        8.28     12.68 o 
  -5   5  13       13.49        4.25     11.33 o 
  -4   5  13       13.23        1.67     11.93 o 
  -3   5  13       12.74        9.22     11.27 o 
  -2   5  13        9.38        3.71      7.86 o 
  -1   5  13        2.13       13.63      8.12 o 
   0   5  13       16.43       10.72      8.37 o 
   1   5  13        0.11        3.31      7.44 o 
   2   5  13        1.26       -1.57      7.55 o 
   3   5  13        0.08        7.72      7.95 o 
   4   5  13        6.95       18.60      8.33 o 
   5   5  13        4.71       12.66      8.16 o 
   6   5  13        2.94        0.73     14.47 o 
   7   5  13       23.30       32.35     14.04 o 
 -19   0  14       42.31       29.48     25.04 o 
 -18   0  14       33.49       42.63     44.23 o 
 -17   0  14       60.04      103.39     52.66 o 
 -16   0  14       36.01       49.99     14.89 o 
 -15   0  14       85.16      129.30     48.93 o 
 -14   0  14       53.52       62.09     10.47 o 
 -13   0  14       27.06       15.77     19.26 o 
 -12   0  14      288.07      290.23     28.61 o 
 -11   0  14      236.77      219.30     48.15 o 
 -10   0  14       82.06      100.77     31.96 o 
  -9   0  14       72.05       64.86     29.43 o 
  -8   0  14      489.99      496.78     62.52 o 
  -7   0  14      965.95     1046.36    137.36 o 
  -6   0  14       10.01       33.49     33.43 o 
  -5   0  14      165.04      177.79     17.92 o 
  -4   0  14        1.78        3.42     10.11 o 
  -3   0  14      348.73      351.19     33.56 o 
  -2   0  14      792.24      846.83    114.49 o 
  -1   0  14       31.12       23.83      6.74 o 
   0   0  14       25.13       19.84      6.14 o 
   1   0  14      793.26      745.86     69.71 o 
   2   0  14     1183.45     1117.14    143.79 o 
   3   0  14      339.02      313.02     41.79 o 
   4   0  14      577.25      515.85     73.02 o 
   5   0  14      168.92      222.45     29.22 o 
   6   0  14       12.45       93.21     69.02 o 
   7   0  14       46.05      163.45     83.52 o 
   8   0  14        9.19       -7.71      9.22 o 
   9   0  14      417.07      464.21     61.68 o 
  10   0  14      193.30      230.16     32.66 o 
  11   0  14       14.52        4.22     10.29 o 
  12   0  14       45.14       50.12     13.27 o 
  13   0  14       38.87     -187.49     93.75 o 
  14   0  14       16.61     -204.94    102.47 o 
  15   0  14       14.46     -208.83    104.41 o 
 -19   1  14        0.08       19.97     21.11 o 
 -18   1  14       12.89       19.60     11.45 o 
 -17   1  14        0.11        3.72      9.66 o 
 -16   1  14      163.78      181.74     36.74 o 
 -15   1  14      125.15      139.80     22.57 o 
 -14   1  14        3.75        6.64      7.74 o 
 -13   1  14       64.28       70.60     12.87 o 
 -12   1  14      155.91      160.02     34.46 o 
 -11   1  14      375.73      405.88     43.13 o 
 -10   1  14      163.90      170.65     15.70 o 
  -9   1  14       10.68       27.89      6.11 o 
  -8   1  14      210.46      238.85     28.33 o 
  -7   1  14      296.05      377.14     25.28 o 
  -6   1  14      735.54      735.44     47.94 o 
  -5   1  14       37.44       49.02     11.06 o 
  -4   1  14      766.15      784.51     51.34 o 
  -3   1  14      193.18      205.91     38.87 o 
  -2   1  14        3.01        2.14      7.81 o 
  -1   1  14      600.87      585.72     43.89 o 
   0   1  14      122.68      129.99     25.83 o 
   1   1  14     1240.13     1260.69    115.13 o 
   2   1  14      130.13      196.75     23.09 o 
   3   1  14        4.79        3.61      4.07 o 
   4   1  14       34.36       53.60     18.75 o 
   5   1  14      169.73      168.95     27.47 o 
   6   1  14      107.72      144.01     44.90 o 
   7   1  14       52.15       89.94     43.49 o 
   8   1  14       39.15       54.64     17.65 o 
   9   1  14       24.28        8.94      6.84 o 
  10   1  14       90.79       87.32     16.22 o 
  11   1  14       36.65       30.97     14.47 o 
  12   1  14       14.17       16.52     64.83 o 
  13   1  14       15.71       22.31     59.43 o 
  14   1  14       13.75       -8.48    114.71 o 
  15   1  14        7.50     -222.27    111.13 o 
  16   1  14        5.68     -227.48    113.74 o 
 -18   2  14        1.36       18.99     19.00 o 
 -17   2  14       12.95       13.42     12.96 o 
 -16   2  14        3.91        9.30      8.46 o 
 -15   2  14        9.38       25.14      9.10 o 
 -14   2  14       48.84       49.03      9.43 o 
 -13   2  14       21.28       34.52      9.70 o 
 -12   2  14      108.55      107.77     12.65 o 
 -11   2  14       10.83        6.62      6.36 o 
 -10   2  14        2.06      -10.66      7.45 o 
  -9   2  14      106.60       83.42      9.47 o 
  -8   2  14      126.51      111.18     10.07 o 
  -7   2  14      197.51      180.96     13.41 o 
  -6   2  14       20.20       26.71      9.29 o 
  -5   2  14        2.63        5.11      4.14 o 
  -4   2  14      129.52      148.94     12.83 o 
  -3   2  14      180.81      185.82     15.42 o 
  -2   2  14       86.56       80.53      9.77 o 
  -1   2  14        1.25       10.50      4.75 o 
   0   2  14      420.31      397.34     29.63 o 
   1   2  14       77.79       68.04      9.41 o 
   2   2  14       32.16       35.26      5.77 o 
   3   2  14       10.22        6.15      5.59 o 
   4   2  14      140.77      126.34      9.72 o 
   5   2  14       51.28       71.35     12.91 o 
   6   2  14      108.04       90.46     10.22 o 
   7   2  14      180.35      157.68     12.27 o 
   8   2  14        1.43        3.78      5.74 o 
   9   2  14       33.49       13.11     14.02 o 
  10   2  14       45.20       48.78     17.25 o 
  11   2  14        1.28      -24.99     84.04 o 
  12   2  14        1.57      -10.23    105.56 o 
  13   2  14       31.25        5.93    103.20 o 
  14   2  14        8.14        1.05    121.28 o 
  15   2  14        1.13      -18.59    113.06 o 
 -16   3  14        9.43        7.57      9.50 o 
 -15   3  14        4.49        5.61      8.98 o 
 -14   3  14       18.84        7.32      8.59 o 
 -13   3  14       10.48      -12.50     13.87 o 
 -12   3  14        1.43      -17.52      9.62 o 
 -11   3  14        1.54       -0.54     10.68 o 
 -10   3  14        0.08       -3.78      7.12 o 
  -9   3  14       76.94       83.87     23.58 o 
  -8   3  14       61.30       51.83      8.32 o 
  -7   3  14       39.58       45.80      7.29 o 
  -6   3  14        2.55       -1.70      5.79 o 
  -5   3  14        2.40       -2.82      5.67 o 
  -4   3  14       48.82       39.60      6.94 o 
  -3   3  14        0.47       -4.06     10.02 o 
  -2   3  14       31.61       31.48      7.51 o 
  -1   3  14       64.62       69.69      8.67 o 
   0   3  14       10.22        2.06      5.93 o 
   1   3  14       11.63       11.88      5.14 o 
   2   3  14       17.85        8.51      5.00 o 
   3   3  14        7.57        8.13      5.11 o 
   4   3  14        0.13      -10.82      5.41 o 
   5   3  14        3.95       -2.96      5.18 o 
   6   3  14       28.52       27.05      6.94 o 
   7   3  14       10.42        9.34      6.64 o 
   8   3  14        1.61       -2.58      6.91 o 
   9   3  14        1.53       -0.92      9.38 o 
  10   3  14        0.30       14.69      7.46 o 
  11   3  14        0.85       15.84      9.43 o 
  12   3  14       18.44        0.94     13.61 o 
  13   3  14        2.99       18.64     14.15 o 
 -14   4  14        1.10       -5.29     13.49 o 
 -13   4  14        2.68       -4.64      9.44 o 
 -12   4  14        1.61        7.85      9.44 o 
 -11   4  14        2.34      -19.99     10.00 o 
 -10   4  14        1.25      -12.44     10.26 o 
  -9   4  14        0.99        2.22     17.00 o 
  -8   4  14        0.81        8.19     14.78 o 
  -7   4  14        0.86        6.86     14.73 o 
  -6   4  14       12.41       11.49      9.66 o 
  -5   4  14       32.92       19.55      7.19 o 
  -4   4  14        1.74      -10.32      6.71 o 
  -3   4  14        0.47       -8.03      8.32 o 
  -2   4  14       41.71       50.98      8.67 o 
  -1   4  14        4.34        5.81      6.97 o 
   0   4  14       14.18       10.15      7.13 o 
   1   4  14        3.80       -0.26      5.94 o 
   2   4  14        0.12       -7.41      5.92 o 
   3   4  14        2.56       -2.79      6.03 o 
   4   4  14       14.15       13.68      7.33 o 
   5   4  14        1.79        6.56      6.98 o 
   6   4  14        7.27       -4.54      7.21 o 
   7   4  14        2.05       -7.49      7.11 o 
   8   4  14        0.10       -4.01      7.82 o 
   9   4  14        5.37       13.43      8.31 o 
  10   4  14       10.41        9.45      8.44 o 
  11   4  14        2.12       21.48     14.18 o 
  -9   5  14        5.81       19.34     12.88 o 
  -8   5  14        1.12       -8.68     11.93 o 
  -7   5  14        5.26        3.45     11.93 o 
  -6   5  14        1.13      -16.43     11.54 o 
  -5   5  14        0.85      -13.14     18.04 o 
  -4   5  14        0.23       11.35     11.51 o 
  -3   5  14        0.36        7.45     11.17 o 
  -2   5  14        0.95        5.92      8.16 o 
  -1   5  14        0.00        2.73      8.06 o 
   0   5  14        1.46      -14.33      8.21 o 
   1   5  14       11.32       22.90      9.45 o 
   2   5  14        4.25        6.00      7.99 o 
   3   5  14        2.26        9.52      8.08 o 
   4   5  14       12.87        1.94      8.26 o 
   5   5  14        2.44        0.13      8.27 o 
   6   5  14       10.64       20.02      9.01 o 
 -18   1  15        4.95       43.27     21.22 o 
 -17   1  15        0.69       18.46     32.22 o 
 -16   1  15        0.16       13.22     17.48 o 
 -15   1  15       16.04       26.31     13.20 o 
 -14   1  15       48.82       58.83      9.89 o 
 -13   1  15        1.17       21.38      9.31 o 
 -12   1  15       10.33       16.02     10.85 o 
 -11   1  15       62.32       67.46      6.99 o 
 -10   1  15        0.48       12.96      4.96 o 
  -9   1  15       47.49       42.12      8.29 o 
  -8   1  15       33.45       43.27      7.57 o 
  -7   1  15        5.35       14.17      7.35 o 
  -6   1  15       64.47       73.44     11.51 o 
  -5   1  15      131.47      139.03     25.57 o 
  -4   1  15       56.70       50.86      6.40 o 
  -3   1  15       91.39       67.24     13.06 o 
  -2   1  15       70.89       78.21     22.65 o 
  -1   1  15      194.97      236.90     33.86 o 
   0   1  15        1.18        3.87     17.88 o 
   1   1  15       50.56       57.93     13.25 o 
   2   1  15      211.81      220.06     17.50 o 
   3   1  15       72.22       78.09     13.76 o 
   4   1  15        4.12      102.43     78.75 o 
   5   1  15        0.01       11.36     12.67 o 
   6   1  15       50.47       55.78     21.99 o 
   7   1  15        2.19        5.50     19.19 o 
   8   1  15       11.84       16.26      7.82 o 
   9   1  15        0.89        6.88     11.72 o 
  10   1  15        0.51       -3.08     16.36 o 
  11   1  15        4.97       -5.34     40.20 o 
  12   1  15       13.31      -15.30     76.69 o 
  13   1  15        1.58        6.44    109.39 o 
  15   1  15        0.32     -226.26    113.13 o 
 -17   2  15        9.04       18.73     11.28 o 
 -16   2  15        5.02        0.45     14.16 o 
 -15   2  15        6.90       28.52      8.80 o 
 -14   2  15       64.55       86.23     10.84 o 
 -13   2  15       16.28       12.14     16.53 o 
 -12   2  15        2.45        7.66     13.73 o 
 -11   2  15       16.19        7.63      6.74 o 
 -10   2  15       17.97       20.73      6.74 o 
  -9   2  15       20.44        6.81      9.31 o 
  -8   2  15        0.71       -7.53     11.12 o 
  -7   2  15      217.62      223.10     18.18 o 
  -6   2  15      104.62      112.44      9.20 o 
  -5   2  15        0.47       -1.36     18.80 o 
  -4   2  15       19.95       28.60      5.38 o 
  -3   2  15        1.22        3.03      9.57 o 
  -2   2  15      289.32      353.58     27.35 o 
  -1   2  15       19.52       26.39      5.65 o 
   0   2  15        1.92        0.60      6.49 o 
   1   2  15        8.14        4.59      9.81 o 
   2   2  15       33.96       43.37      6.54 o 
   3   2  15       96.90      113.97      9.07 o 
   4   2  15       17.40       18.58      5.37 o 
   5   2  15        5.50        3.71      8.54 o 
   6   2  15        1.22        7.68     11.98 o 
   7   2  15      231.10      252.15     20.81 o 
   8   2  15        1.65       18.16     11.49 o 
   9   2  15        1.25      -10.21     35.90 o 
  10   2  15        6.09       14.30     12.02 o 
  11   2  15        0.37       -1.45     68.87 o 
  12   2  15        8.22       -6.35     53.02 o 
  13   2  15        2.02       -8.14    101.99 o 
  14   2  15       12.14        2.34    152.08 o 
 -16   3  15        1.44      -11.40     10.11 o 
 -15   3  15       10.12        2.76     11.64 o 
 -14   3  15       18.79        9.19      8.91 o 
 -13   3  15        2.99       -3.40     14.07 o 
 -12   3  15        5.81      -11.48      8.88 o 
 -11   3  15       19.00       18.15      9.33 o 
 -10   3  15      134.59      125.56     13.05 o 
  -9   3  15       34.89       18.87      7.54 o 
  -8   3  15      110.30      110.94     14.39 o 
  -7   3  15        5.28        5.05      6.20 o 
  -6   3  15       73.65       74.00      8.74 o 
  -5   3  15       66.07       74.09      8.97 o 
  -4   3  15        2.84        6.71      6.07 o 
  -3   3  15       56.05       49.58      9.49 o 
  -2   3  15       21.54       20.73      6.37 o 
  -1   3  15       37.73       45.52      7.60 o 
   0   3  15        8.21       12.93      6.37 o 
   1   3  15       25.62       37.22      7.37 o 
   2   3  15        8.98       22.51      5.57 o 
   3   3  15        0.09        7.96      5.38 o 
   4   3  15       54.40       64.06      9.50 o 
   5   3  15        2.70        5.86      6.43 o 
   6   3  15       58.66       65.85     11.88 o 
   7   3  15       48.46       65.58     11.66 o 
   8   3  15       32.23       15.87      7.24 o 
   9   3  15       14.04        5.76      7.16 o 
  10   3  15        3.21      -18.88     12.92 o 
  11   3  15        7.65        7.54     13.60 o 
  12   3  15        0.04       17.44     14.52 o 
  13   3  15        0.10       19.34     14.77 o 
 -13   4  15        0.32       19.86     12.30 o 
 -12   4  15        9.30       20.75     11.95 o 
 -11   4  15        0.32       -5.85     11.10 o 
 -10   4  15       11.87       22.10     11.24 o 
  -9   4  15       23.05       38.27     11.42 o 
  -8   4  15        1.73      -17.76     10.12 o 
  -7   4  15        4.56        1.54     10.26 o 
  -6   4  15       42.71       48.28     11.59 o 
  -5   4  15        9.62       15.79      7.58 o 
  -4   4  15        0.16        9.27      7.40 o 
  -3   4  15        2.58       -3.40      7.68 o 
  -2   4  15       67.01       73.13     13.26 o 
  -1   4  15       51.29       34.32     12.40 o 
   0   4  15        0.74        5.31      7.33 o 
   1   4  15       23.45       16.32      7.51 o 
   2   4  15       11.00       13.83      7.64 o 
   3   4  15        1.48        3.48     10.79 o 
   4   4  15        9.69        9.04      8.07 o 
   5   4  15       20.41       15.24      9.52 o 
   6   4  15        5.88        9.11      7.68 o 
   7   4  15       12.57       29.07      8.41 o 
   8   4  15        0.21       -6.78      7.93 o 
   9   4  15        7.76       -0.25      8.21 o 
  10   4  15        1.74       21.06     11.04 o 
  -8   5  15        0.74       11.57     19.24 o 
  -7   5  15        1.47       -7.14     31.68 o 
  -6   5  15        0.96        0.10     12.54 o 
  -5   5  15        2.75        8.73     11.89 o 
  -4   5  15        0.12        6.16     14.05 o 
  -3   5  15        1.60       18.22     11.86 o 
  -2   5  15        0.32      -16.35      8.17 o 
  -1   5  15       17.33       14.36     11.96 o 
   0   5  15        4.62       13.86      8.85 o 
   1   5  15        1.64       32.67     11.03 o 
   2   5  15       11.50        0.92     13.56 o 
   3   5  15        0.62       17.10     16.73 o 
   4   5  15        1.57       15.21      8.47 o 
   5   5  15       14.22       28.07     16.88 o 
 -18   0  16       70.29      104.68     23.19 o 
 -17   0  16       31.11       41.46     50.64 o 
 -16   0  16       14.65       50.23     36.85 o 
 -15   0  16        2.34       31.24     37.45 o 
 -14   0  16       72.36       74.11     48.74 o 
 -13   0  16      201.42      224.47     71.97 o 
 -12   0  16        0.67       21.99     21.62 o 
 -11   0  16        5.88       14.58     17.74 o 
 -10   0  16       55.64       56.54     35.94 o 
  -9   0  16      487.58      501.67     69.64 o 
  -8   0  16      339.67      284.75     76.85 o 
  -7   0  16       13.85       27.33     44.23 o 
  -6   0  16      148.19      162.25     28.29 o 
  -5   0  16      100.65      109.18     18.87 o 
  -4   0  16      290.59      315.29     43.10 o 
  -3   0  16        7.69       12.64     40.62 o 
  -2   0  16      644.13      709.78     66.49 o 
  -1   0  16      695.32      735.60     74.53 o 
   0   0  16      221.01      267.91     36.38 o 
   1   0  16      521.70      535.32     69.98 o 
   2   0  16       65.02      209.21     92.36 o 
   3   0  16       84.84      161.07     97.02 o 
   4   0  16       30.72      179.91     86.47 o 
   5   0  16        5.47       87.61     67.89 o 
   6   0  16        4.54       17.71     37.33 o 
   7   0  16       28.48       18.75     22.94 o 
   8   0  16      161.93      153.85     22.67 o 
   9   0  16       11.94       36.43     12.14 o 
  10   0  16        0.73        1.48     30.49 o 
  11   0  16        4.43      -16.21     25.67 o 
  12   0  16       54.72       20.60    104.03 o 
  13   0  16        3.37     -131.87    108.41 o 
  14   0  16        0.60     -220.57    110.29 o 
 -18   1  16        2.61       -8.00     40.74 o 
 -17   1  16       50.70       66.16     35.70 o 
 -16   1  16        3.47       11.09     17.09 o 
 -15   1  16       41.77       61.56     26.69 o 
 -14   1  16       29.68       34.21     16.17 o 
 -13   1  16        7.12       32.10     19.19 o 
 -12   1  16       88.42      107.17     16.11 o 
 -11   1  16       18.30       28.22      9.73 o 
 -10   1  16      105.16      118.46     11.64 o 
  -9   1  16      213.01      192.32     36.83 o 
  -8   1  16       30.86       53.95      9.68 o 
  -7   1  16       35.44       39.86     16.87 o 
  -6   1  16       92.04      109.46      8.58 o 
  -5   1  16      213.76      231.31     48.55 o 
  -4   1  16       34.07       51.30     16.44 o 
  -3   1  16        2.63        9.04      4.46 o 
  -2   1  16       73.44       62.29      6.91 o 
  -1   1  16      167.28      166.65     35.22 o 
   0   1  16      397.57      467.64     37.15 o 
   1   1  16       54.78       61.18     16.97 o 
   2   1  16       30.08       49.67     12.74 o 
   3   1  16       45.60       44.88     14.08 o 
   4   1  16      202.50      176.49     17.90 o 
   5   1  16       43.56       75.45     10.20 o 
   6   1  16      105.21       99.27     12.05 o 
   7   1  16       83.79      112.05     27.05 o 
   8   1  16        2.96        5.53     12.02 o 
   9   1  16       29.21       18.09      7.99 o 
  10   1  16        1.05      -15.51     40.25 o 
  11   1  16       37.55       26.38     33.31 o 
  12   1  16       54.62       71.39     25.74 o 
  13   1  16        3.59      -14.73    109.64 o 
  14   1  16        0.56     -232.51    116.26 o 
 -17   2  16        0.65        1.18      9.25 o 
 -16   2  16        3.65       18.43     12.23 o 
 -15   2  16        0.07        5.50     17.55 o 
 -14   2  16       47.55       51.35     22.24 o 
 -13   2  16       55.26       40.40     11.47 o 
 -12   2  16        1.21        9.44      9.54 o 
 -11   2  16        5.85       11.71      6.99 o 
 -10   2  16       19.84       24.07      7.14 o 
  -9   2  16        8.00        8.98      9.19 o 
  -8   2  16       62.68       49.03     13.88 o 
  -7   2  16      264.78      260.22     19.93 o 
  -6   2  16      128.01      102.14     19.74 o 
  -5   2  16       21.22       23.24      5.66 o 
  -4   2  16      171.74      142.91     15.52 o 
  -3   2  16        4.59       -1.29      6.21 o 
  -2   2  16        2.84        8.34      5.44 o 
  -1   2  16      195.45      197.98     16.29 o 
   0   2  16       75.82       69.69     11.48 o 
   1   2  16       11.92       16.27      5.68 o 
   2   2  16       13.80       -3.09      6.58 o 
   3   2  16      104.45      101.53     10.00 o 
   4   2  16       84.41       81.43      8.93 o 
   5   2  16       16.20        6.15      4.78 o 
   6   2  16        0.90        6.09     18.94 o 
   7   2  16        8.67        3.55      8.66 o 
   8   2  16        7.22       -8.86     11.32 o 
   9   2  16        1.15      -28.58     75.47 o 
  10   2  16        9.17       -2.63     65.78 o 
  11   2  16        0.30      -19.00     93.74 o 
  12   2  16        1.89       -4.89     99.94 o 
  13   2  16       11.15       -3.91    133.82 o 
 -15   3  16        5.12       -5.57      9.09 o 
 -14   3  16        0.16       -6.74     13.20 o 
 -13   3  16        2.11      -29.13     14.57 o 
 -12   3  16       13.69      -24.83     16.39 o 
 -11   3  16        1.10      -17.27     16.22 o 
 -10   3  16        5.74       -5.04      9.66 o 
  -9   3  16        2.37        9.97      9.35 o 
  -8   3  16        6.03        2.31     10.27 o 
  -7   3  16        1.78        9.44      8.65 o 
  -6   3  16       29.07       27.03      6.99 o 
  -5   3  16       11.53        4.79      6.28 o 
  -4   3  16        4.13        5.21      6.31 o 
  -3   3  16        2.34        3.68      6.40 o 
  -2   3  16        0.03       -0.55      7.09 o 
  -1   3  16        0.26       -1.62      6.57 o 
   0   3  16        0.66       18.66      6.77 o 
   1   3  16       50.23       38.57      7.30 o 
   2   3  16       43.42       36.10      7.30 o 
   3   3  16        0.37        1.35      5.43 o 
   4   3  16        8.59       11.43      5.53 o 
   5   3  16        1.46        5.13      5.63 o 
   6   3  16        4.49        1.21      6.42 o 
   7   3  16        9.01       -6.07      6.98 o 
   8   3  16        0.98       -6.89      6.94 o 
   9   3  16        9.61       34.67     14.74 o 
  10   3  16        0.04        9.71     14.09 o 
  11   3  16        0.34        9.52     14.41 o 
  12   3  16        0.34       25.55     15.79 o 
 -12   4  16       24.85       32.06     12.78 o 
 -11   4  16       13.87        5.23     11.24 o 
 -10   4  16        3.21      -14.60     10.98 o 
  -9   4  16        4.00        7.58     10.78 o 
  -8   4  16        2.25       -1.10     10.59 o 
  -7   4  16        0.31        1.05     12.26 o 
  -6   4  16        1.82       26.97     14.11 o 
  -5   4  16        1.32       -0.90      7.59 o 
  -4   4  16        8.51       18.94      7.66 o 
  -3   4  16        1.06        7.99      7.41 o 
  -2   4  16       10.36       17.55      7.57 o 
  -1   4  16        0.04       -8.08      7.36 o 
   0   4  16        4.27        7.01      7.62 o 
   1   4  16        8.63       10.09      7.75 o 
   2   4  16        0.05        2.24      9.00 o 
   3   4  16        9.46       11.79      6.55 o 
   4   4  16        0.47       -5.05      7.37 o 
   5   4  16       22.74       19.90      7.88 o 
   6   4  16        2.99       12.52      7.78 o 
   7   4  16        1.04       -6.81      7.77 o 
   8   4  16        1.00       -3.78     19.54 o 
   9   4  16        3.11       15.51     15.56 o 
  -6   5  16        3.16       17.98     19.30 o 
  -5   5  16        1.52        4.34     20.56 o 
  -4   5  16       11.66       14.47     12.22 o 
  -3   5  16        4.14        3.61     11.74 o 
  -2   5  16        0.01       12.58     14.53 o 
  -1   5  16        4.91       21.76      9.08 o 
   0   5  16        0.01       12.46      8.98 o 
   1   5  16        2.66        3.76     12.49 o 
   2   5  16        1.54        9.21     10.60 o 
   3   5  16        0.01       36.01     16.18 o 
 -17   1  17        1.66       18.44     30.85 o 
 -16   1  17        2.04        0.89     21.50 o 
 -15   1  17        8.35        5.57      9.46 o 
 -14   1  17        1.76       -0.49     14.20 o 
 -13   1  17       21.53       25.66     15.03 o 
 -12   1  17       30.29       33.88     14.34 o 
 -11   1  17       15.24       18.92     11.84 o 
 -10   1  17        1.11        3.37     10.27 o 
  -9   1  17       17.34       20.22     10.49 o 
  -8   1  17        8.82        5.07     13.04 o 
  -7   1  17        0.20       13.40      8.84 o 
  -6   1  17       10.24       24.19      5.42 o 
  -5   1  17       68.04       66.54     22.52 o 
  -4   1  17       51.64       69.77     23.87 o 
  -3   1  17        0.03       -6.36     12.01 o 
  -2   1  17       15.62       15.59      9.58 o 
  -1   1  17       60.64       57.09     13.56 o 
   0   1  17       74.63       91.82     18.54 o 
   1   1  17       38.39       38.02     18.61 o 
   2   1  17       22.51       25.69     11.90 o 
   3   1  17        0.59       11.05     17.94 o 
   4   1  17       23.72       31.49     14.12 o 
   5   1  17       74.70       99.88     13.66 o 
   6   1  17       21.51       46.12     13.72 o 
   7   1  17        0.42        3.59      7.93 o 
   8   1  17       17.37       10.77     16.88 o 
   9   1  17        0.42      -21.09     14.13 o 
  10   1  17        3.57        0.90     25.40 o 
  11   1  17        0.34      -17.88     50.46 o 
  12   1  17        1.14       -9.50     89.13 o 
  13   1  17        2.50      -16.87    136.42 o 
  14   1  17        1.55     -238.02    119.01 o 
 -16   2  17        0.30       -2.12      9.94 o 
 -15   2  17        8.07        1.30     17.05 o 
 -14   2  17        1.04        3.37     13.55 o 
 -13   2  17       14.46       29.74     15.52 o 
 -12   2  17       36.96       37.90     16.38 o 
 -11   2  17        0.12       -2.18      8.09 o 
 -10   2  17        0.70        6.03      9.54 o 
  -9   2  17       37.78       32.06     10.78 o 
  -8   2  17       27.03       22.80      6.73 o 
  -7   2  17       88.74       91.22     20.57 o 
  -6   2  17       26.10       22.35     10.02 o 
  -5   2  17        9.91        7.13      7.78 o 
  -4   2  17      127.78      133.52     12.15 o 
  -3   2  17       76.64       78.17      8.73 o 
  -2   2  17        1.27        4.21     11.47 o 
  -1   2  17        9.37       11.86     13.42 o 
   0   2  17        0.99        3.80      5.77 o 
   1   2  17        3.60        4.20      7.39 o 
   2   2  17        7.33       12.68      5.95 o 
   3   2  17       23.92       25.15      6.34 o 
   4   2  17       40.51       43.55      7.30 o 
   5   2  17       17.31       14.83      7.76 o 
   6   2  17        5.15        1.98      7.94 o 
   7   2  17        8.81       -6.52      8.19 o 
   8   2  17        8.11       -7.43     29.46 o 
   9   2  17        7.36        2.92     56.17 o 
  10   2  17        1.16      -36.09     60.71 o 
  11   2  17        0.37      -22.44     85.18 o 
  12   2  17        0.89      -28.28    112.32 o 
  13   2  17        1.62      -34.92    149.76 o 
 -14   3  17        1.05       -8.93      9.15 o 
 -13   3  17        0.46      -20.02     10.01 o 
 -12   3  17       20.60       26.94     11.08 o 
 -11   3  17        0.25       -3.88     16.09 o 
 -10   3  17       27.77       15.58     10.33 o 
  -9   3  17       18.10        3.73      9.64 o 
  -8   3  17        5.46       35.99     10.16 o 
  -7   3  17       23.62       19.20      7.23 o 
  -6   3  17       25.27       24.00      9.18 o 
  -5   3  17       21.35       23.58      7.17 o 
  -4   3  17       28.84       26.11      9.41 o 
  -3   3  17        7.07        2.25      6.56 o 
  -2   3  17        0.23       -0.89      6.39 o 
  -1   3  17       33.32       41.60     10.08 o 
   0   3  17       43.84       79.20      9.66 o 
   1   3  17       51.47       47.22      8.00 o 
   2   3  17        2.12       -1.14      6.68 o 
   3   3  17        4.98        1.32     12.90 o 
   4   3  17        2.37        1.37      5.59 o 
   5   3  17       26.68       36.46      8.17 o 
   6   3  17        3.74       11.40      7.05 o 
   7   3  17        5.15        5.59     13.64 o 
   8   3  17        0.31       13.92     13.89 o 
   9   3  17       18.04       30.30     15.20 o 
  10   3  17        0.23       14.11     14.61 o 
  11   3  17        3.60        6.42     14.84 o 
 -11   4  17        4.03      -12.67     16.19 o 
 -10   4  17        4.36       -0.53     11.43 o 
  -9   4  17        3.27       10.11     14.40 o 
  -8   4  17        2.05      -10.10     10.73 o 
  -7   4  17        9.73       18.94     12.68 o 
  -6   4  17        1.46        6.10     10.60 o 
  -5   4  17        1.15        1.35     12.57 o 
  -4   4  17        5.02        8.60      8.04 o 
  -3   4  17        1.28      -12.79      7.75 o 
  -2   4  17        0.46        2.02      7.71 o 
  -1   4  17        8.86        3.40      7.73 o 
   0   4  17        2.30       -1.55      7.76 o 
   1   4  17        5.21        8.00      8.06 o 
   2   4  17        2.12       -2.25      7.83 o 
   3   4  17        0.31        5.77      9.72 o 
   4   4  17        4.93       13.36      9.07 o 
   5   4  17        2.58      -12.48      7.54 o 
   6   4  17        0.04        7.76      7.83 o 
   7   4  17        0.09       15.68      8.26 o 
 -17   0  18        9.37       14.44     39.53 o 
 -16   0  18        5.50       58.77     27.20 o 
 -15   0  18       72.14       83.05     17.70 o 
 -14   0  18        1.14        0.93     13.93 o 
 -13   0  18        4.24       -0.68      9.37 o 
 -12   0  18      121.55      129.38     61.55 o 
 -11   0  18        5.30       13.29     11.42 o 
 -10   0  18       34.14       46.59     29.32 o 
  -9   0  18        8.02        8.91     22.15 o 
  -8   0  18       44.09       76.64     67.25 o 
  -7   0  18      134.62      544.03    194.20 o 
  -6   0  18       25.49       60.13     62.76 o 
  -5   0  18       15.60       32.93     47.28 o 
  -4   0  18       47.04      103.93    141.04 o 
  -3   0  18      171.41      625.29    219.00 o 
  -2   0  18       26.08      350.66    139.13 o 
  -1   0  18       12.32      189.25    100.38 o 
   0   0  18        7.79      235.37    110.56 o 
   1   0  18      209.85      656.39    222.14 o 
   2   0  18      266.77      303.29     41.44 o 
   3   0  18        3.47      187.46     99.06 o 
   4   0  18        8.67      137.45     87.44 o 
   5   0  18        0.23        6.40     43.63 o 
   6   0  18       28.73       37.34     30.21 o 
   7   0  18        3.60        9.61     11.87 o 
   8   0  18        5.83        7.88     11.93 o 
   9   0  18       83.90       97.05     18.09 o 
  10   0  18        0.19      -17.87     42.12 o 
  11   0  18        0.25      -37.24     28.23 o 
  13   0  18       22.27     -181.98    110.14 o 
 -16   1  18       41.23       46.68     31.86 o 
 -15   1  18       11.34       15.27     19.02 o 
 -14   1  18        0.42        1.15     20.43 o 
 -13   1  18        0.70        9.64      8.64 o 
 -12   1  18       74.98       77.50     16.83 o 
 -11   1  18      102.16      107.93     24.13 o 
 -10   1  18        1.99        6.15      8.75 o 
  -9   1  18        1.56        6.01      5.53 o 
  -8   1  18        2.00        2.87      7.04 o 
  -7   1  18      162.19      171.64     26.31 o 
  -6   1  18      112.18      106.12     27.31 o 
  -5   1  18       58.01       65.78     20.50 o 
  -4   1  18      113.63      112.24     30.74 o 
  -3   1  18        0.30        3.41      5.29 o 
  -2   1  18        7.86       14.80      8.57 o 
  -1   1  18       36.79       39.12      6.11 o 
   0   1  18       44.14       50.43     19.75 o 
   1   1  18      212.74      229.25     33.34 o 
   2   1  18        5.50        3.96     14.94 o 
   3   1  18        2.63       14.41     21.30 o 
   4   1  18        2.49        6.01      7.17 o 
   5   1  18       41.39       44.91      8.76 o 
   6   1  18       18.22       30.76      8.81 o 
   7   1  18        5.89       19.34     12.27 o 
   8   1  18       10.15       10.46     22.77 o 
   9   1  18       11.95       10.37      9.06 o 
  10   1  18       16.16       24.54     70.49 o 
  11   1  18        3.15      -26.01     58.01 o 
  12   1  18        0.24      -10.66     68.52 o 
  13   1  18        0.04       11.95     13.71 o 
 -15   2  18       10.67       15.23     13.55 o 
 -14   2  18        1.16        3.33     10.17 o 
 -13   2  18       10.68       13.35     22.22 o 
 -12   2  18        8.77       12.15      7.97 o 
 -11   2  18        9.80        7.21     10.93 o 
 -10   2  18        6.18       17.60      9.16 o 
  -9   2  18       10.32        5.40      7.60 o 
  -8   2  18       37.16       26.96     11.16 o 
  -7   2  18       33.23       38.53      7.32 o 
  -6   2  18        1.22        7.45      7.52 o 
  -5   2  18       14.97       10.81      9.88 o 
  -4   2  18       41.77       29.73      8.31 o 
  -3   2  18       39.64       50.43     12.09 o 
  -2   2  18        0.11        5.19      6.06 o 
  -1   2  18        1.63       -0.98      7.45 o 
   0   2  18       19.87       13.90      6.25 o 
   1   2  18       39.22       27.61      8.89 o 
   2   2  18       11.57       22.01      9.43 o 
   3   2  18       10.60        9.99      8.02 o 
   4   2  18       14.97       19.02     11.70 o 
   5   2  18        0.96        2.16      8.11 o 
   6   2  18       13.85       11.15      8.57 o 
   7   2  18        1.87       -6.32     19.17 o 
   8   2  18        8.83        0.40     42.73 o 
   9   2  18        5.05      -21.63     63.23 o 
  10   2  18        0.13      -23.16    111.48 o 
  11   2  18        5.48      -28.11    101.71 o 
  12   2  18        0.33      -25.48    127.65 o 
 -13   3  18        0.05      -23.25     11.63 o 
 -12   3  18        0.32        0.73     10.99 o 
 -11   3  18        0.79        0.75     11.16 o 
 -10   3  18       21.01       11.73     10.69 o 
  -9   3  18       10.70        1.95      9.89 o 
  -8   3  18        5.16       -3.33      9.43 o 
  -7   3  18       22.25       22.32      7.58 o 
  -6   3  18        0.03        2.93     12.42 o 
  -5   3  18        0.11        5.29      6.88 o 
  -4   3  18       19.22       14.87      7.09 o 
  -3   3  18        3.49       -2.00      6.70 o 
  -2   3  18       12.90       -4.52      9.55 o 
  -1   3  18        0.34        1.28      6.96 o 
   0   3  18        0.79       -2.48      6.68 o 
   1   3  18       22.19       29.70      7.60 o 
   2   3  18        0.18        5.52      7.11 o 
   3   3  18        0.23        1.25      7.75 o 
   4   3  18        1.70      -12.68      7.40 o 
   5   3  18        1.60       -7.87      6.69 o 
   6   3  18        4.10       -3.66     13.28 o 
   7   3  18        1.41        3.51     13.78 o 
   8   3  18        1.65        7.07     14.01 o 
   9   3  18        0.97       12.80     14.80 o 
  10   3  18        1.00        6.65     14.81 o 
 -10   4  18        2.99       34.01     19.11 o 
  -9   4  18        2.51       17.07     11.69 o 
  -8   4  18        0.22       -7.13     11.12 o 
  -7   4  18        0.42        6.67     11.18 o 
  -6   4  18        1.32        0.95     10.93 o 
  -5   4  18        4.54        2.88      8.15 o 
  -4   4  18        0.05      -10.25      9.73 o 
  -3   4  18        2.67       16.86      8.28 o 
  -2   4  18       23.82       31.26      8.66 o 
  -1   4  18        0.05        4.60      8.00 o 
   0   4  18        5.27        5.50      8.06 o 
   1   4  18        0.42       -4.47      8.14 o 
   2   4  18        1.39      -10.00      8.31 o 
   3   4  18        7.29        6.78     10.22 o 
   4   4  18        4.68       12.09     17.22 o 
   5   4  18        0.12       -6.27      7.76 o 
   6   4  18        0.16       -4.05      7.91 o 
 -16   1  19        0.13      225.96    140.81 o 
 -15   1  19        5.74       23.56     14.93 o 
 -14   1  19        2.13       12.85     11.77 o 
 -13   1  19        1.37        8.32     19.03 o 
 -12   1  19        0.51        1.29      7.12 o 
 -11   1  19        5.45        8.85     11.38 o 
 -10   1  19        0.89       -1.37     16.50 o 
  -9   1  19        2.74       13.53      5.78 o 
  -8   1  19        2.32       -1.10      9.23 o 
  -7   1  19       25.85       34.83     18.54 o 
  -6   1  19       18.34       23.08     13.84 o 
  -5   1  19       43.58       45.85     11.51 o 
  -4   1  19        5.69        4.74      9.27 o 
  -3   1  19        4.53       -3.50      5.60 o 
  -2   1  19        3.49        7.40      5.61 o 
  -1   1  19       27.17       36.94     21.85 o 
   0   1  19        5.89       19.53      7.23 o 
   1   1  19        5.97       16.14     24.21 o 
   2   1  19        8.23       18.73     13.86 o 
   3   1  19        0.52        4.50     13.77 o 
   4   1  19        0.20        6.80     24.07 o 
   5   1  19        5.18       13.18     20.71 o 
   6   1  19       12.07       10.65     20.02 o 
   7   1  19        3.02       -5.75     26.55 o 
   8   1  19        0.03       -8.50     11.21 o 
   9   1  19        2.87      -10.75      9.20 o 
  10   1  19        0.06      -12.00     19.15 o 
  11   1  19        1.18      -20.31     62.29 o 
  12   1  19        0.47       -2.78     13.05 o 
 -14   2  19       12.48        4.67     23.49 o 
 -13   2  19        5.30        1.21      8.50 o 
 -12   2  19        1.72       -6.15     10.05 o 
 -11   2  19        0.86       -5.76     15.98 o 
 -10   2  19       11.72        7.67      9.92 o 
  -9   2  19        0.59        6.28      8.87 o 
  -8   2  19        0.74       -7.67      7.86 o 
  -7   2  19       19.62       26.25      7.12 o 
  -6   2  19        1.89        6.97      6.18 o 
  -5   2  19        2.31       -0.52      7.88 o 
  -4   2  19        3.89        3.41      7.56 o 
  -3   2  19       14.40       26.27      9.67 o 
  -2   2  19       17.91       15.73      6.28 o 
  -1   2  19        0.02        9.05      6.45 o 
   0   2  19        1.51       15.80     14.79 o 
   1   2  19        1.88       10.94      7.76 o 
   2   2  19       25.70       26.06     12.16 o 
   3   2  19       22.10       31.48     10.94 o 
   4   2  19        7.63       10.55     16.39 o 
   5   2  19        0.48       -5.72     33.17 o 
   6   2  19        0.94        4.59     19.88 o 
   7   2  19       35.25       16.12     23.91 o 
   8   2  19        1.41       -6.45     85.97 o 
   9   2  19        2.35      -14.40     60.62 o 
  10   2  19        1.42      -15.16     53.61 o 
  11   2  19        0.01      -19.37    119.41 o 
 -12   3  19        0.01       -4.41     11.13 o 
 -11   3  19       18.18       26.77     11.33 o 
 -10   3  19       20.36        5.89     10.50 o 
  -9   3  19        2.09       -3.21     10.15 o 
  -8   3  19       25.88       21.41     11.21 o 
  -7   3  19        0.44        0.20      6.97 o 
  -6   3  19       26.20       17.71      7.48 o 
  -5   3  19       32.55       34.95      8.46 o 
  -4   3  19        3.33        5.76      7.31 o 
  -3   3  19        1.70       13.80      8.31 o 
  -2   3  19        8.05       19.14      8.10 o 
  -1   3  19        3.04        2.27      7.73 o 
   0   3  19        4.68       -1.86      7.40 o 
   1   3  19        8.44       21.32      9.91 o 
   2   3  19        0.06       -6.87     14.53 o 
   3   3  19        0.91       -2.42      7.43 o 
   4   3  19        0.12      -16.41      9.18 o 
   5   3  19        7.63       24.22     13.97 o 
   6   3  19        1.33      -14.93     13.93 o 
   7   3  19        0.69       -8.79     14.53 o 
   8   3  19        5.14       29.43     15.94 o 
  -8   4  19        2.43        8.35     24.05 o 
  -7   4  19        0.30       -9.93     11.01 o 
  -6   4  19        7.37        8.51     11.33 o 
  -5   4  19        5.90        2.78      8.20 o 
  -4   4  19        2.18       23.40      8.68 o 
  -3   4  19        4.36       -4.81     14.55 o 
  -2   4  19       12.52       10.10      8.23 o 
  -1   4  19        2.77       -4.44      8.02 o 
   0   4  19        0.15       -1.68      8.04 o 
   1   4  19        7.25        7.34     10.97 o 
   2   4  19        4.61       15.85      9.26 o 
   3   4  19        5.15        8.62     23.48 o 
   4   4  19        1.49       20.25     12.19 o 
 -15   0  20        8.72       34.84     39.31 o 
 -14   0  20       26.77       67.10     58.67 o 
 -13   0  20       33.04       33.79     19.59 o 
 -12   0  20        0.31       15.80     28.59 o 
 -11   0  20        0.38        7.22     19.42 o 
 -10   0  20       67.05       84.52     41.08 o 
  -9   0  20       71.85       83.81     70.19 o 
  -8   0  20       30.23       37.81     52.42 o 
  -7   0  20        6.63       33.87     51.83 o 
  -6   0  20       25.77      209.69    108.83 o 
  -5   0  20       39.60      375.09    150.43 o 
  -4   0  20       16.56      289.80    129.05 o 
  -3   0  20        4.80      183.65    106.56 o 
  -2   0  20       18.76      287.63    131.72 o 
  -1   0  20        0.04      236.21    119.64 o 
   0   0  20        9.15      333.84    143.19 o 
   1   0  20       93.68      510.34    192.31 o 
   2   0  20      188.17      658.70    227.85 o 
   3   0  20       29.32      305.32    135.62 o 
   4   0  20        3.19       13.91     40.59 o 
   5   0  20        0.43      -10.63     15.65 o 
   6   0  20        0.92        9.12     12.40 o 
   7   0  20        3.82      -11.72     65.33 o 
   8   0  20       19.89       10.52     13.94 o 
   9   0  20        0.54      -23.98     65.18 o 
  10   0  20        2.37      -37.07    116.94 o 
  11   0  20        1.95      -25.82     12.91 o 
 -15   1  20        9.65       26.05     23.84 o 
 -14   1  20        0.05        9.80      9.92 o 
 -13   1  20        4.86        4.00     19.35 o 
 -12   1  20        6.12        4.65      6.79 o 
 -11   1  20        3.53       11.01     12.83 o 
 -10   1  20       17.38       25.81     12.15 o 
  -9   1  20        0.35       11.25     10.11 o 
  -8   1  20        6.61       13.72     13.48 o 
  -7   1  20        0.03       -4.85      6.51 o 
  -6   1  20       56.45       66.96     14.82 o 
  -5   1  20       27.81       20.63     16.45 o 
  -4   1  20        0.18        5.12     16.27 o 
  -3   1  20        1.49        5.75     16.76 o 
  -2   1  20       27.03       17.85     13.19 o 
  -1   1  20       41.85       39.50     31.80 o 
   0   1  20       57.65       54.43     38.87 o 
   1   1  20        0.21       -2.26     21.14 o 
   2   1  20        2.82      116.81     96.05 o 
   3   1  20       27.94       21.22     19.47 o 
   4   1  20        8.23        7.64      8.47 o 
   5   1  20        0.04       -5.38     14.65 o 
   6   1  20        2.71       -4.55     12.89 o 
   7   1  20        0.34       -9.58     15.13 o 
   8   1  20        0.89      -15.67     31.87 o 
   9   1  20        0.79      -11.54     31.06 o 
  10   1  20        8.92       -6.84     39.22 o 
 -13   2  20        0.03       -7.70     17.79 o 
 -12   2  20        0.69       -0.51     19.26 o 
 -11   2  20        5.07        3.95     12.08 o 
 -10   2  20        9.56       -6.63      7.38 o 
  -9   2  20        6.07       -4.37     18.47 o 
  -8   2  20        6.35        5.27      7.36 o 
  -7   2  20       19.63       11.71     12.96 o 
  -6   2  20        0.07        4.36     10.93 o 
  -5   2  20       10.59        7.20     20.84 o 
  -4   2  20        8.37       -4.55     14.23 o 
  -3   2  20        3.48        8.49     12.97 o 
  -2   2  20       11.62       13.86      6.68 o 
  -1   2  20        6.34        3.69     13.16 o 
   0   2  20        4.47        8.43     15.61 o 
   1   2  20        0.04        3.64     15.85 o 
   2   2  20        1.60        1.38      8.40 o 
   3   2  20       14.60       -0.54      8.81 o 
   4   2  20        3.86        2.51     16.80 o 
   5   2  20        0.31       -5.68     19.07 o 
   6   2  20        0.00      -11.96     23.77 o 
   7   2  20        8.93        2.16     82.04 o 
   8   2  20        9.13       14.75     14.33 o 
   9   2  20        8.33      -12.85     43.67 o 
 -11   3  20        2.81       -1.26     10.84 o 
 -10   3  20        3.71        6.27     10.87 o 
  -9   3  20        0.03       -5.09     10.09 o 
  -8   3  20        4.86       -1.40     12.31 o 
  -7   3  20        0.23        2.95      7.38 o 
  -6   3  20        8.31        8.12     15.09 o 
  -5   3  20        0.31        5.40     15.03 o 
  -4   3  20        0.34        8.02      7.47 o 
  -3   3  20        2.07        5.00      7.54 o 
  -2   3  20        4.69        5.70      7.45 o 
  -1   3  20        2.44        6.38      7.64 o 
   0   3  20        0.05        8.65      7.71 o 
   1   3  20        5.81        3.63      7.76 o 
   2   3  20        7.34        7.26      7.53 o 
   3   3  20        1.11       12.54      9.76 o 
   4   3  20        0.45        5.44      9.82 o 
   5   3  20        1.98       13.40     13.86 o 
   6   3  20        1.06      -24.53     13.69 o 
   7   3  20        0.14       -9.27     14.57 o 
  -5   4  20        0.48       -0.08      8.45 o 
  -4   4  20        1.23      -16.88      8.44 o 
  -3   4  20        0.02       -0.05     13.41 o 
  -2   4  20        0.30       -4.31      9.38 o 
  -1   4  20        1.03        1.61     11.04 o 
   0   4  20        0.54        4.12      8.36 o 
   1   4  20        1.59       -4.11      8.48 o 
 -14   1  21        0.09       29.82     27.40 o 
 -13   1  21        4.15        4.18      9.52 o 
 -12   1  21        0.04        8.14      7.32 o 
 -11   1  21        1.52      -10.58     13.30 o 
 -10   1  21        1.36       -1.97     13.15 o 
  -9   1  21        2.60       -0.34     11.14 o 
  -8   1  21        1.81        6.99     16.10 o 
  -7   1  21        0.44       -5.14      9.56 o 
  -6   1  21        1.24        5.57      9.88 o 
  -5   1  21        0.34        2.27     11.54 o 
  -4   1  21        0.53       12.87     15.45 o 
  -3   1  21        2.85        4.99     17.39 o 
  -2   1  21        0.54       10.47     14.82 o 
  -1   1  21        8.63        6.76      8.46 o 
   0   1  21       29.45       27.51     13.63 o 
   1   1  21        0.35      -12.77      8.95 o 
   2   1  21        3.13       -0.80      8.19 o 
   3   1  21        9.19      -11.31      8.81 o 
   4   1  21        1.36       -3.58     19.60 o 
   5   1  21        0.19       -4.54     10.77 o 
   6   1  21        0.90      -18.24      9.12 o 
   7   1  21        0.01      -14.99     14.39 o 
   8   1  21        6.70       -2.87     31.87 o 
   9   1  21        1.41      -36.27     40.29 o 
 -12   2  21        2.79       -1.32     10.74 o 
 -11   2  21        2.79      -14.19     12.59 o 
 -10   2  21        2.68      -10.55     10.07 o 
  -9   2  21       17.86       11.07      7.72 o 
  -8   2  21       11.12       -1.68      7.14 o 
  -7   2  21       12.01        8.87      7.28 o 
  -6   2  21        3.26       -1.36      8.37 o 
  -5   2  21        0.08        6.19      8.13 o 
  -4   2  21       36.14       35.22      7.72 o 
  -3   2  21       13.53        4.98      6.80 o 
  -2   2  21        1.58      -12.06      8.68 o 
  -1   2  21        3.87      -11.88      8.77 o 
   0   2  21        0.26       -4.79      8.80 o 
   1   2  21        0.96        2.48     29.15 o 
   2   2  21        0.45       -3.99     35.19 o 
   3   2  21        1.16      -14.16     29.39 o 
   4   2  21        0.94       -4.68     11.48 o 
   5   2  21        0.05      -22.56     26.19 o 
   6   2  21        0.03      -11.98     16.16 o 
   7   2  21        4.12      -16.07     78.29 o 
   8   2  21        2.22        2.58     14.75 o 
  -9   3  21        0.03      -10.07     33.47 o 
  -8   3  21        0.80       -1.76     10.55 o 
  -7   3  21        0.55       -6.33      8.02 o 
  -6   3  21        0.09       -5.40     11.84 o 
  -5   3  21       10.79       22.98      9.12 o 
  -4   3  21        0.11      -12.44      9.41 o 
  -3   3  21        3.22       -1.30      7.91 o 
  -2   3  21        0.12       -1.43      7.66 o 
  -1   3  21        2.11       19.74     10.16 o 
   0   3  21        6.03       -1.66     10.04 o 
   1   3  21        1.25      -13.95      9.85 o 
   2   3  21        0.36       -3.77     10.52 o 
   3   3  21        2.28        1.33     10.60 o 
   4   3  21        6.09       -3.25     10.68 o 
   5   3  21       20.14       14.76     14.52 o 
 -13   0  22        0.25       -2.41     11.29 o 
 -12   0  22        0.36        3.95     32.30 o 
 -11   0  22        6.51       45.62     52.34 o 
 -10   0  22       11.71       11.01     31.68 o 
  -9   0  22        4.40       12.11     13.56 o 
  -8   0  22        2.29      137.53    104.16 o 
  -7   0  22        8.99        5.73     25.05 o 
  -6   0  22        9.25       18.90     30.88 o 
  -5   0  22        5.96      167.04    107.88 o 
  -4   0  22       59.95      327.44    146.71 o 
  -3   0  22       50.02      329.08    147.61 o 
  -2   0  22        4.51      207.04    121.70 o 
  -1   0  22        0.22       17.85     20.30 o 
   0   0  22        3.55      159.87    119.07 o 
   1   0  22        6.29      195.38    125.96 o 
   2   0  22       20.67      201.05    129.72 o 
   3   0  22        0.38       -4.07     20.49 o 
   4   0  22       10.17       11.36     31.12 o 
   5   0  22        7.53       -9.81     18.77 o 
   6   0  22        5.90       -6.68     48.22 o 
   7   0  22        0.01      -20.48     14.00 o 
   8   0  22        0.30      -19.30     14.83 o 
 -12   1  22       12.93       -9.49      8.89 o 
 -11   1  22       21.37       18.76     18.52 o 
 -10   1  22        0.78        0.59      8.09 o 
  -9   1  22        0.81        0.57      9.71 o 
  -8   1  22        1.26        8.78     11.41 o 
  -7   1  22       11.37       11.46     24.14 o 
  -6   1  22       10.75       14.18     34.29 o 
  -5   1  22        5.31        8.34      8.72 o 
  -4   1  22        0.22       -3.40      8.11 o 
  -3   1  22        1.01       12.70      8.94 o 
  -2   1  22        1.02        6.97      8.91 o 
  -1   1  22        4.11        3.77     13.52 o 
   0   1  22        5.35       19.17      9.03 o 
   1   1  22        7.97       17.86     25.67 o 
   2   1  22        8.30       17.39     22.51 o 
   3   1  22        3.05       -1.14     21.47 o 
   4   1  22       13.26       24.21     10.38 o 
   5   1  22        4.89        7.90     34.64 o 
   6   1  22        2.45        0.44     29.45 o 
   7   1  22        0.05       -8.14     17.01 o 
   8   1  22        1.89      -16.95     10.39 o 
 -11   2  22        0.65       -2.81     16.82 o 
 -10   2  22        0.07       -7.95     10.10 o 
  -9   2  22        9.39        9.02      8.26 o 
  -8   2  22        8.07       -9.48     20.41 o 
  -7   2  22        0.02       -5.59     16.72 o 
  -6   2  22        4.08       12.71      7.85 o 
  -5   2  22        0.38        3.28     10.09 o 
  -4   2  22        0.72      -11.95     13.38 o 
  -3   2  22       10.45       10.97     27.07 o 
  -2   2  22        0.01      -10.21     24.51 o 
  -1   2  22        0.90        9.96     28.99 o 
   0   2  22        3.58        0.44     11.36 o 
   1   2  22        2.42        3.43     38.73 o 
   2   2  22       13.44        2.52     28.23 o 
   3   2  22        1.92        5.67     37.34 o 
   4   2  22        0.54      -18.50     34.02 o 
   5   2  22        0.10      -21.13     38.83 o 
   6   2  22        1.57      -13.78     39.77 o 
  -7   3  22        1.20        1.31      8.57 o 
  -6   3  22        0.66      -12.25     12.38 o 
  -5   3  22        0.03        2.62      8.12 o 
  -4   3  22        1.48       11.34      8.14 o 
  -3   3  22        2.36        4.24      8.03 o 
  -2   3  22        0.22        9.75      8.32 o 
  -1   3  22        1.28       -5.92     10.22 o 
   0   3  22        0.13        7.87     10.54 o 
   1   3  22        1.92      -12.45     12.95 o 
   2   3  22        1.30        6.78     10.64 o 
 -11   1  23        4.79       -8.63     11.77 o 
 -10   1  23        2.92        5.79      8.65 o 
  -9   1  23        1.56       -8.57     12.34 o 
  -8   1  23        2.88       -4.25     14.50 o 
  -7   1  23        8.49       11.14     10.53 o 
  -6   1  23        0.94       -0.48     12.30 o 
  -5   1  23        4.10        5.24     13.35 o 
  -4   1  23        2.21      -10.89     13.92 o 
  -3   1  23        1.73       -4.86      9.10 o 
  -2   1  23        0.82        0.22      9.04 o 
  -1   1  23        0.59        6.27      9.55 o 
   0   1  23        0.55        1.87      9.33 o 
   1   1  23       11.66        8.38      9.78 o 
   2   1  23        0.25       -5.60     16.79 o 
   3   1  23        4.89        0.33     10.37 o 
   4   1  23        0.55      -19.97      9.98 o 
   5   1  23        1.62        4.75     19.84 o 
   6   1  23        1.68        4.27     12.08 o 
  -9   2  23        0.04       -5.59     11.17 o 
  -8   2  23        0.27      -20.08     11.18 o 
  -7   2  23        0.02      -11.79     18.05 o 
  -6   2  23        0.75      -12.79     13.36 o 
  -5   2  23        0.04       -6.31     22.15 o 
  -4   2  23        0.16      -14.52     23.54 o 
  -3   2  23        8.32      -14.80     16.85 o 
  -2   2  23        0.10       11.30     33.46 o 
  -1   2  23        0.39        2.83     34.18 o 
   0   2  23        0.93        3.56     38.93 o 
   1   2  23        1.00      -12.50     34.65 o 
   2   2  23        4.29       -5.12     20.85 o 
   3   2  23        3.06      -14.12     47.65 o 
   4   2  23        0.74        1.10     10.79 o 
  -9   0  24        7.44       14.59     16.04 o 
  -8   0  24        0.11       25.66     15.88 o 
  -7   0  24        1.13        1.41     14.25 o 
  -6   0  24        0.86       -7.15     14.01 o 
  -5   0  24        7.76       -5.70     26.15 o 
  -4   0  24        0.03        9.80     13.61 o 
  -3   0  24        0.91       -3.40     35.12 o 
  -2   0  24        0.37       15.33     14.11 o 
  -1   0  24        3.64       -3.02     13.45 o 
   0   0  24        0.06      -26.99     13.49 o 
   1   0  24        1.16       -5.20     23.63 o 
   2   0  24       26.36       33.28     15.63 o 
   3   0  24        1.45       16.23     15.22 o 
   4   0  24        0.05        2.81     15.44 o 
  -9   1  24        3.15      -15.81     15.49 o 
  -8   1  24        0.90        5.54     10.83 o 
  -7   1  24        2.58        4.52     13.57 o 
  -6   1  24        9.89       25.75     10.78 o 
  -5   1  24        2.00        6.12      9.95 o 
  -4   1  24        0.25        9.58     16.77 o 
  -3   1  24        0.09       -9.33     14.61 o 
  -2   1  24        3.18        1.49      9.85 o 
  -1   1  24       10.48        2.20     12.31 o 
   0   1  24        2.41        3.15      9.90 o 
   1   1  24        3.33       -4.10     10.30 o 
   2   1  24        0.50       -1.53     18.06 o 
   3   1  24        5.84       -7.23     18.31 o 
   4   1  24        0.40       -9.67     10.65 o 
  -6   2  24        0.85       -6.33     10.42 o 
  -5   2  24        0.16        3.07     10.31 o 
  -4   2  24        0.24      -20.37     10.36 o 
  -3   2  24        3.21       -6.13     10.20 o 
  -2   2  24        2.04        3.56     10.40 o 
  -1   2  24        0.39       -8.33     10.42 o 
   0   2  24        0.04       16.19     10.88 o 
   1   2  24        0.08        0.44     10.53 o 
  -5   1  25        0.35      -21.05     13.00 o 
  -4   1  25        0.22       -6.43     10.24 o 
  -3   1  25        1.40       15.22     10.31 o 
  -2   1  25        1.04       27.25     11.13 o 
  -1   1  25        0.79        1.52     10.57 o 
   0   1  25        0.34       13.09     18.60 o 
                                                 
